# Supplementary material for: Plant origin and irrigation influence floral resource value and pollinator attraction to ornamental plants
Source: PeerJ. 2026 Mar 12;14:e20906. doi: 10.7717/peerj.20906 (PMC12989154; doi:10.7717/peerj.20906)
Supplement: Supplemental Information 5 [file peerj-14-20906-s005.csv]

Year	Site	Row	Plot	Plants	Family	Genera	Origin	Irrigation	max_growth_index	max_height	max_width	Flowers	Size_(mm)	Display	Honeybees	Bumblebees	Carpenterbees	Other.bees	Wasps	Diptera	Lepidoptera	Other.insects
1	Northcentral	1	1.01	Ilex glabra	Aquifoliaceae	Ilex	Native	Full	106.25	78.5	67	146	8.16816	1192.55136	0	0	0	2	2	0	0	0
1	Northcentral	1	1.02	Bidens alba	Asteraceae	Bidens	Native	Full	155.33	62.33	124.17	2686	333.795	896573.37	35	0	0	92	26	30	31	1
1	Northcentral	1	1.03	Scutellaria arrenicola	Lamiaceae	Scutellaria	Native	Full	87.25	46.5	64	368	143.3	52734.4	0	0	0	6	0	3	0	3
1	Northcentral	1	1.04	Salvia azurea	Lamiaceae	Salvia	Native	Full	158	94.33	110.83	1397	144.2	201447.4	14	38	0	11	3	0	0	1
1	Northcentral	1	1.05	Monarda punctata	Lamiaceae	Monarda	Native	Full	271.33	102.67	220	8683	10.54	91518.82	0	18	27	21	21	27	0	1
1	Northcentral	1	1.06	Monarda didyma	Lamiaceae	Monarda	Nonnative	Full	53.83	31.33	38.17	1413	0	0	0	0	0	2	0	0	0	0
1	Northcentral	1	1.07	Hibiscus grandiflorus	Malvaceae	Hibiscus	Native	Full	162	120	102	12	4414.230744	52970.76893	0	0	0	0	1	3	2	0
1	Northcentral	1	1.08	Hibiscus syriacus	Malvaceae	Hibiscus	Nonnative	Full	43.75	43.5	22	12	221.702712	2660.432544	0	0	0	0	0	0	0	0
1	Northcentral	1	1.09	Coreopsis auriculata	Asteraceae	Coreopsis	Nonnative	Full	85.17	39	65.67	200	488.1261	97625.22	0	0	0	25	3	3	2	0
1	Northcentral	1	1.1	Salvia rosemarinus	Lamiaceae	Rosemaries	Nonnative	Full	66.67	52	40.67	38	0	0	0	0	0	3	0	0	0	0
1	Northcentral	1	1.11	Gaillardia pulchella	Asteraceae	Gaillardia	Native	Full	150.83	98	101.83	947	871.118556	824949.2725	3	14	0	130	6	1	5	0
1	Northcentral	1	1.12	Gaillardia grandiflora	Asteraceae	Gaillardia	Nonnative	Full	66	30.67	50.67	624	1264.25838	788897.2291	7	0	0	72	8	2	0	1
1	Northcentral	1	1.13	Ilex cornuta	Aquifoliaceae	Ilex	Nonnative	Full	80.5	54	53.5	63	0	0	0	0	0	0	0	0	0	0
1	Northcentral	1	1.14	Viburnum obovatum	Adoxaceae	Viburnum	Native	Full	117.5	91.5	71.75	89	7.759752	690.617928	0	0	0	0	0	0	0	0
1	Northcentral	1	1.15	Salvia longispicata x farinacea	Lamiaceae	Salvia	Nonnative	Full	171.75	96	123.75	5632	86.6	487731.2	116	109	14	26	0	1	47	10
1	Northcentral	1	1.16	Viburnum suspensum	Adoxaceae	Viburnum	Nonnative	Full	84.25	53.5	58	302	11.246928	3396.572256	1	0	0	0	0	1	0	0
1	Northcentral	1	1.17	Conradina grandiflora	Lamiaceae	Rosemaries	Native	Full	79.75	42	58.75	147	45.6	6703.2	6	0	0	1	0	0	0	0
1	Northcentral	1	1.18	Coreopsis leavenworthii	Asteraceae	Coreopsis	Native	Full	144	98	95	722	276.083808	199332.5094	0	0	0	26	6	0	8	0
1	Northcentral	1	1.19	Bidens hybrid	Asteraceae	Bidens	Nonnative	Full	45.67	15.67	37.83	201	0	0	1	0	0	3	4	0	1	1
1	Northcentral	1	1.2	Scutellaria javanica	Lamiaceae	Scutellaria	Nonnative	Full	54	24.33	41.83	910	87.46	79588.6	0	6	0	0	0	0	0	0
1	Northcentral	2	2.01	Ilex cornuta	Aquifoliaceae	Ilex	Nonnative	Partial	82.5	56.5	54.25	0	0	0	0	0	0	0	0	0	0	0
1	Northcentral	2	2.02	Hibiscus grandiflorus	Malvaceae	Hibiscus	Native	Partial	151.75	151	76.25	23	3686.699016	84794.07737	0	0	0	2	1	4	0	0
1	Northcentral	2	2.03	Coreopsis auriculata	Asteraceae	Coreopsis	Nonnative	Partial	72.67	36	54.67	133	475.905276	63295.40171	0	0	0	22	4	0	3	0
1	Northcentral	2	2.04	Bidens hybrid	Asteraceae	Bidens	Nonnative	Partial	57.83	23.33	46.17	737	149.650116	110292.1355	3	0	0	1	2	1	6	0
1	Northcentral	2	2.05	Scutellaria javanica	Lamiaceae	Scutellaria	Nonnative	Partial	60.67	29.67	45.83	961	107.98	103768.78	0	33	4	0	2	0	0	0
1	Northcentral	2	2.06	Gaillardia grandiflora	Asteraceae	Gaillardia	Nonnative	Partial	72.67	33.67	55.83	391	1186.393824	463879.9852	1	0	0	57	10	0	3	1
1	Northcentral	2	2.07	Gaillardia pulchella	Asteraceae	Gaillardia	Native	Partial	169.33	63.67	137.5	1183	830.08926	981995.5946	1	0	0	118	2	3	1	0
1	Northcentral	2	2.08	Ilex glabra	Aquifoliaceae	Ilex	Native	Partial	101.5	70	66.5	50	2.010624	100.5312	0	0	0	0	0	2	0	0
1	Northcentral	2	2.09	Viburnum obovatum	Adoxaceae	Viburnum	Native	Partial	110.5	94.5	64.5	2	0	0	0	0	0	0	0	0	0	0
1	Northcentral	2	2.1	Hibiscus syriacus	Malvaceae	Hibiscus	Nonnative	Partial	32.5	31.5	16.75	8	328.312908	2626.503264	0	0	0	1	0	0	0	0
1	Northcentral	2	2.11	Monarda didyma	Lamiaceae	Monarda	Nonnative	Partial	45.33	23	33.83	1998	0	0	0	3	0	0	0	0	0	0
1	Northcentral	2	2.12	Scutellaria arrenicola	Lamiaceae	Scutellaria	Native	Partial	99.33	56	71.33	186	108.78	20233.08	0	7	2	13	0	0	0	1
1	Northcentral	2	2.13	Monarda punctata	Lamiaceae	Monarda	Native	Partial	188.67	93.67	141.83	8723	8.34	72749.82	3	33	10	10	13	9	0	3
1	Northcentral	2	2.14	Salvia azurea	Lamiaceae	Salvia	Native	Partial	146.17	85	103.67	1469	168.86	248055.34	0	38	0	8	1	0	1	0
1	Northcentral	2	2.15	Coreopsis leavenworthii	Asteraceae	Coreopsis	Native	Partial	144.5	90.67	99.17	541	237.049428	128243.7405	0	0	0	13	16	0	6	0
1	Northcentral	2	2.16	Salvia rosemarinus	Lamiaceae	Rosemaries	Nonnative	Partial	67	51.67	41.17	0	0	0	0	0	0	0	0	0	0	0
1	Northcentral	2	2.17	Conradina grandiflora	Lamiaceae	Rosemaries	Native	Partial	75.17	40.67	54.83	3406	50.64	172479.84	33	8	0	12	0	3	11	0
1	Northcentral	2	2.18	Bidens alba	Asteraceae	Bidens	Native	Partial	137.67	55.67	111.33	2620	122.773728	321667.1674	26	0	0	117	38	8	13	0
1	Northcentral	2	2.19	Viburnum suspensum	Adoxaceae	Viburnum	Nonnative	Partial	79	57.5	53.25	388	6.471696	2511.018048	7	0	0	0	0	0	2	0
1	Northcentral	2	2.2	Salvia longispicata x farinacea	Lamiaceae	Salvia	Nonnative	Partial	118.17	67.67	84.33	4689	69.78	327198.42	67	102	13	36	1	0	37	4
1	Northcentral	3	3.01	Monarda didyma	Lamiaceae	Monarda	Nonnative	Full	68.17	29	53.67	1887	0	0	0	3	0	5	0	0	0	0
1	Northcentral	3	3.02	Coreopsis auriculata	Asteraceae	Coreopsis	Nonnative	Full	82.5	35	65	52	615.188112	31989.78182	0	0	0	6	0	2	2	0
1	Northcentral	3	3.03	Bidens hybrid	Asteraceae	Bidens	Nonnative	Full	46.33	13	39.83	656	46.212936	30315.68602	3	0	0	4	0	2	2	0
1	Northcentral	3	3.04	Bidens alba	Asteraceae	Bidens	Native	Full	159	76.67	120.67	4551	194.732076	886225.6779	107	0	0	127	34	20	25	8
1	Northcentral	3	3.05	Ilex glabra	Aquifoliaceae	Ilex	Native	Full	107.33	76.67	69	349	1.130976	394.710624	0	0	0	0	0	6	0	0
1	Northcentral	3	3.06	Hibiscus grandiflorus	Malvaceae	Hibiscus	Native	Full	132.75	74	95.75	13	3971.972004	51635.63605	0	0	0	0	2	2	0	1
1	Northcentral	3	3.07	Ilex cornuta	Aquifoliaceae	Ilex	Nonnative	Full	120.5	127.5	56.75	0	0	0	0	0	0	0	0	0	0	0
1	Northcentral	3	3.08	Conradina grandiflora	Lamiaceae	Rosemaries	Native	Full	89.58	57.5	60.83	2277	51.92	118221.84	29	2	0	3	2	3	1	0
1	Northcentral	3	3.09	Salvia rosemarinus	Lamiaceae	Rosemaries	Nonnative	Full	63	35	45.67	130	0	0	11	0	0	0	0	0	11	0
1	Northcentral	3	3.1	Salvia longispicata x farinacea	Lamiaceae	Salvia	Nonnative	Full	117.58	59.67	87.75	6023	96.52	581339.96	79	97	18	30	1	0	29	2
1	Northcentral	3	3.11	Scutellaria arrenicola	Lamiaceae	Scutellaria	Native	Full	93.25	94.5	46	250	209.64	52410	0	4	0	5	0	0	0	0
1	Northcentral	3	3.12	Viburnum obovatum	Adoxaceae	Viburnum	Native	Full	95.25	85	70.5	111	0	0	0	0	0	0	0	0	0	0
1	Northcentral	3	3.13	Monarda punctata	Lamiaceae	Monarda	Native	Full	181.58	115.33	123.92	6682	11.2	74838.4	0	23	11	12	16	7	2	4
1	Northcentral	3	3.14	Viburnum suspensum	Adoxaceae	Viburnum	Nonnative	Full	102.25	67.5	70.75	480	9.644712	4629.46176	12	0	0	0	0	1	6	0
1	Northcentral	3	3.15	Gaillardia grandiflora	Asteraceae	Gaillardia	Nonnative	Full	92.92	70.5	57.67	386	1516.76448	585471.0893	19	1	2	92	5	0	0	0
1	Northcentral	3	3.16	Hibiscus syriacus	Malvaceae	Hibiscus	Nonnative	Full	34.08	34.67	16.75	0	99.19602	0	0	0	0	0	0	0	0	0
1	Northcentral	3	3.17	Scutellaria javanica	Lamiaceae	Scutellaria	Nonnative	Full	65.08	37.5	46.33	729	109.08	79519.32	0	0	0	2	0	0	1	0
1	Northcentral	3	3.18	Salvia azurea	Lamiaceae	Salvia	Native	Full	139.33	29.67	124.5	1732	176.82	306252.24	3	58	0	17	0	4	1	0
1	Northcentral	3	3.19	Coreopsis leavenworthii	Asteraceae	Coreopsis	Native	Full	122.33	98.67	73	236	301.844928	71235.40301	0	3	0	26	5	4	0	0
1	Northcentral	3	3.2	Gaillardia pulchella	Asteraceae	Gaillardia	Native	Full	150.17	64	118.17	1142	1183.723464	1351812.196	6	14	0	161	1	0	0	0
1	Northcentral	4	4.01	Conradina grandiflora	Lamiaceae	Rosemaries	Native	Partial	75	35.33	57.33	3639	51.92	188936.88	79	14	0	0	1	1	0	0
1	Northcentral	4	4.02	Salvia rosemarinus	Lamiaceae	Rosemaries	Nonnative	Partial	57.67	46	34.67	0	0.6	0	0	0	0	0	0	0	0	0
1	Northcentral	4	4.03	Viburnum obovatum	Adoxaceae	Viburnum	Native	Partial	104.5	83.5	62.75	122	7.759752	946.689744	0	0	0	0	0	2	2	0
1	Northcentral	4	4.04	Salvia longispicata x farinacea	Lamiaceae	Salvia	Nonnative	Partial	121	86.5	77.75	2974	91.8	273013.2	219	19	8	8	0	0	4	0
1	Northcentral	4	4.05	Hibiscus syriacus	Malvaceae	Hibiscus	Nonnative	Partial	42.75	45.5	20.75	4	0	0	0	0	0	0	0	0	0	0
1	Northcentral	4	4.06	Gaillardia grandiflora	Asteraceae	Gaillardia	Nonnative	Partial	65	28.67	50.67	329	1005.736116	330887.1822	13	9	0	69	1	2	5	0
1	Northcentral	4	4.07	Salvia azurea	Lamiaceae	Salvia	Native	Partial	149	100.67	98.67	1434	162.68	233283.12	0	40	0	9	0	1	2	0
1	Northcentral	4	4.08	Bidens hybrid	Asteraceae	Bidens	Nonnative	Partial	45.33	16.33	37.17	562	0	0	0	0	0	2	0	3	0	0
1	Northcentral	4	4.09	Coreopsis leavenworthii	Asteraceae	Coreopsis	Native	Partial	150.83	91.33	105.17	866	264.884004	229389.5475	0	0	0	33	44	0	0	0
1	Northcentral	4	4.1	Coreopsis auriculata	Asteraceae	Coreopsis	Nonnative	Partial	60.33	30.67	45	76	406.68012	30907.68912	0	0	0	13	1	0	0	0
1	Northcentral	4	4.11	Scutellaria arrenicola	Lamiaceae	Scutellaria	Native	Partial	68.5	38	49.5	189	169.28	31993.92	0	0	2	0	0	0	0	0
1	Northcentral	4	4.12	Monarda didyma	Lamiaceae	Monarda	Nonnative	Partial	52	26.33	38.83	1309	0	0	0	0	0	0	0	0	0	0
1	Northcentral	4	4.13	Ilex glabra	Aquifoliaceae	Ilex	Native	Partial	117.75	88	73.75	48	1.25664	60.31872	0	0	0	0	1	0	0	0
1	Northcentral	4	4.14	Scutellaria javanica	Lamiaceae	Scutellaria	Nonnative	Partial	50.83	24.67	38.5	1050	119.2	125160	0	0	0	0	0	0	0	0
1	Northcentral	4	4.15	Gaillardia pulchella	Asteraceae	Gaillardia	Native	Partial	135	62.67	103.67	1328	766.189116	1017499.146	12	26	0	129	17	0	1	0
1	Northcentral	4	4.16	Monarda punctata	Lamiaceae	Monarda	Native	Partial	112.5	104.33	60.33	5928	8.62	51099.36	0	37	15	34	17	6	0	2
1	Northcentral	4	4.17	Bidens alba	Asteraceae	Bidens	Native	Partial	151.83	62.33	120.67	2450	117.590088	288095.7156	43	2	2	78	40	6	20	0
1	Northcentral	4	4.18	Ilex cornuta	Aquifoliaceae	Ilex	Nonnative	Partial	75.75	58.5	49.25	0	0	0	0	0	0	0	0	0	0	0
1	Northcentral	4	4.19	Hibiscus grandiflorus	Malvaceae	Hibiscus	Native	Partial	163.75	117	105.25	9	2237.573184	20138.15866	0	0	0	0	0	0	1	0
1	Northcentral	4	4.2	Viburnum suspensum	Adoxaceae	Viburnum	Nonnative	Partial	87.5	65	55	252	6.534528	1646.701056	10	0	0	0	0	0	0	0
1	Northcentral	5	5.01	Coreopsis auriculata	Asteraceae	Coreopsis	Nonnative	Full	75.1	36.6	56.8	227	371.824068	84404.06344	0	0	0	16	2	0	4	0
1	Northcentral	5	5.02	Monarda punctata	Lamiaceae	Monarda	Native	Full	158.83	118	99.83	7861	11.62	91344.82	0	2	26	7	42	0	11	1
1	Northcentral	5	5.03	Viburnum obovatum	Adoxaceae	Viburnum	Native	Full	105.5	81	65	0	0	0	0	0	0	0	0	0	0	0
1	Northcentral	5	5.04	Conradina grandiflora	Lamiaceae	Rosemaries	Native	Full	86.45	37.3	67.8	2229	56.48	125893.92	30	10	0	0	0	1	1	0
1	Northcentral	5	5.05	Scutellaria javanica	Lamiaceae	Scutellaria	Nonnative	Full	53.5	26	40.5	287	124.62	35765.94	0	53	0	0	1	1	0	0
1	Northcentral	5	5.06	Ilex glabra	Aquifoliaceae	Ilex	Native	Full	133.5	94	86.5	85	0	0	0	0	0	0	3	0	0	0
1	Northcentral	5	5.07	Bidens hybrid	Asteraceae	Bidens	Nonnative	Full	53.17	55	25.67	272	133.392336	36282.71539	0	0	0	0	1	2	1	0
1	Northcentral	5	5.08	Gaillardia pulchella	Asteraceae	Gaillardia	Native	Full	154.95	76.6	116.65	985	647.059644	637353.7493	0	0	0	95	3	0	9	1
1	Northcentral	5	5.09	Hibiscus syriacus	Malvaceae	Hibiscus	Nonnative	Full	41.5	43.5	19.75	2	0	0	0	0	0	0	0	0	0	0
1	Northcentral	5	5.1	Gaillardia grandiflora	Asteraceae	Gaillardia	Nonnative	Full	64.65	31.3	49	456	1163.632932	530616.617	14	0	0	70	3	1	2	3
1	Northcentral	5	5.11	Ilex cornuta	Aquifoliaceae	Ilex	Nonnative	Full	76.25	48	52.5	5	0	0	0	0	0	0	0	0	0	0
1	Northcentral	5	5.12	Salvia rosemarinus	Lamiaceae	Rosemaries	Nonnative	Full	53.3	52	27.3	12	0.84	10.08	0	0	0	0	0	1	0	0
1	Northcentral	5	5.13	Scutellaria arrenicola	Lamiaceae	Scutellaria	Native	Full	81.95	42.3	60.8	566	184.36	104347.76	16	0	0	28	0	1	0	0
1	Northcentral	5	5.14	Bidens alba	Asteraceae	Bidens	Native	Full	143.75	60.6	113.45	2984	124.548732	371653.4163	24	0	0	130	49	5	35	14
1	Northcentral	5	5.15	Viburnum suspensum	Adoxaceae	Viburnum	Nonnative	Full	91.75	65	59.25	347	10.241616	3553.840752	34	0	0	0	0	0	0	0
1	Northcentral	5	5.16	Monarda didyma	Lamiaceae	Monarda	Nonnative	Full	47.25	27.6	33.45	3238	0	0	0	0	0	0	0	0	0	0
1	Northcentral	5	5.17	Salvia longispicata x farinacea	Lamiaceae	Salvia	Nonnative	Full	173	101.5	122.25	3869	104.82	405548.58	68	97	0	20	3	0	31	0
1	Northcentral	5	5.18	Coreopsis leavenworthii	Asteraceae	Coreopsis	Native	Full	152.1	96.3	103.95	1079	302.661744	326572.0218	0	0	0	70	39	1	2	5
1	Northcentral	5	5.19	Hibiscus grandiflorus	Malvaceae	Hibiscus	Native	Full	138.75	105	86.25	15	1646.779596	24701.69394	0	0	0	0	1	0	0	8
1	Northcentral	5	5.2	Salvia azurea	Lamiaceae	Salvia	Native	Full	140.25	99.6	90.45	1370	134.16	183799.2	2	8	0	3	3	0	1	0
1	Northcentral	6	6.01	Gaillardia pulchella	Asteraceae	Gaillardia	Native	Partial	145.3	64	113.3	973	923.850312	898906.3536	0	0	0	85	7	0	3	1
1	Northcentral	6	6.02	Hibiscus grandiflorus	Malvaceae	Hibiscus	Native	Partial	154.25	107	100.75	9	3810.619428	34295.57485	0	0	0	0	0	0	0	0
1	Northcentral	6	6.03	Conradina grandiflora	Lamiaceae	Rosemaries	Native	Partial	87.6	43.3	65.95	3697	57.92	214130.24	38	12	0	8	0	1	0	0
1	Northcentral	6	6.04	Ilex cornuta	Aquifoliaceae	Ilex	Nonnative	Partial	84.25	63.5	52.5	3	0	0	0	0	0	0	0	0	0	0
1	Northcentral	6	6.05	Scutellaria javanica	Lamiaceae	Scutellaria	Nonnative	Partial	57.25	25.6	44.45	385	129.48	49849.8	0	12	0	3	0	0	1	0
1	Northcentral	6	6.06	Bidens hybrid	Asteraceae	Bidens	Nonnative	Partial	39	13.67	32.17	270	70.356132	18996.15564	0	0	0	0	1	0	0	0
1	Northcentral	6	6.07	Salvia rosemarinus	Lamiaceae	Rosemaries	Nonnative	Partial	68.3	58	39.3	0	0	0	0	0	0	0	0	0	0	0
1	Northcentral	6	6.08	Viburnum suspensum	Adoxaceae	Viburnum	Nonnative	Partial	84.75	65	52.25	316	11.121264	3514.319424	20	0	0	0	0	4	0	0
1	Northcentral	6	6.09	Hibiscus syriacus	Malvaceae	Hibiscus	Nonnative	Partial	45.5	45.5	22.75	1	87.226524	87.226524	0	0	0	0	0	0	0	0
1	Northcentral	6	6.1	Ilex glabra	Aquifoliaceae	Ilex	Native	Partial	87.75	91.5	49.5	31	2.544696	78.885576	0	0	0	0	1	0	0	0
1	Northcentral	6	6.11	Viburnum obovatum	Adoxaceae	Viburnum	Native	Partial	131.5	101.5	80.75	147	7.759752	1140.683544	0	0	0	0	0	2	0	0
1	Northcentral	6	6.12	Monarda didyma	Lamiaceae	Monarda	Nonnative	Partial	39.95	21.6	29.15	1506	0	0	0	0	0	0	0	2	0	0
1	Northcentral	6	6.13	Gaillardia grandiflora	Asteraceae	Gaillardia	Nonnative	Partial	59.5	31.5	43.75	322	959.099064	308829.8986	3	0	0	41	1	1	3	0
1	Northcentral	6	6.14	Salvia longispicata x farinacea	Lamiaceae	Salvia	Nonnative	Partial	156.5	114.5	99.25	3570	97.52	348146.4	104	34	3	29	2	1	10	1
1	Northcentral	6	6.15	Salvia azurea	Lamiaceae	Salvia	Native	Partial	126.45	87.3	82.8	1239	140.42	173980.38	7	19	0	8	2	2	2	0
1	Northcentral	6	6.16	Scutellaria arrenicola	Lamiaceae	Scutellaria	Native	Partial	68.15	36	50.15	309	164.1	50706.9	0	0	0	0	0	0	0	0
1	Northcentral	6	6.17	Monarda punctata	Lamiaceae	Monarda	Native	Partial	230.33	146.67	157	6834	6.42	43874.28	1	7	10	6	31	0	0	4
1	Northcentral	6	6.18	Bidens alba	Asteraceae	Bidens	Native	Partial	118.8	39.67	103.15	2330	120.433236	280609.4399	22	0	0	77	45	4	12	4
1	Northcentral	6	6.19	Coreopsis auriculata	Asteraceae	Coreopsis	Nonnative	Partial	68.95	32.3	52.8	127	451.36938	57323.91126	0	0	0	11	0	2	3	0
1	Northcentral	6	6.2	Coreopsis leavenworthii	Asteraceae	Coreopsis	Native	Partial	120.45	84.6	78.15	198	336.355404	66598.36999	0	0	0	28	28	6	2	0
1	Northcentral	7	7.01	Ilex glabra	Aquifoliaceae	Ilex	Native	Full	118.75	86.5	75.5	14	10.05312	140.74368	0	0	0	0	0	0	0	0
1	Northcentral	7	7.02	Coreopsis auriculata	Asteraceae	Coreopsis	Nonnative	Full	89.45	40.3	69.3	270	493.026996	133117.2889	0	0	0	9	7	1	7	1
1	Northcentral	7	7.03	Ilex cornuta	Aquifoliaceae	Ilex	Nonnative	Full	82.75	59.5	53	10	0	0	0	0	0	0	0	0	0	0
1	Northcentral	7	7.04	Hibiscus syriacus	Malvaceae	Hibiscus	Nonnative	Full	39.25	37	20.75	4	86.017008	344.068032	0	0	0	0	0	0	0	0
1	Northcentral	7	7.05	Monarda punctata	Lamiaceae	Monarda	Native	Full	187.17	112	131.17	12219	9.78	119501.82	0	6	32	14	77	1	0	7
1	Northcentral	7	7.06	Salvia rosemarinus	Lamiaceae	Rosemaries	Nonnative	Full	73.95	55	46.45	6	0	0	0	0	0	0	0	0	0	0
1	Northcentral	7	7.07	Gaillardia grandiflora	Asteraceae	Gaillardia	Nonnative	Full	67.8	30	52.8	345	1244.340636	429297.5194	28	0	0	47	1	0	1	1
1	Northcentral	7	7.08	Viburnum suspensum	Adoxaceae	Viburnum	Nonnative	Full	88	67	54.5	317	9.58188	3037.45596	9	0	0	0	0	0	0	0
1	Northcentral	7	7.09	Coreopsis leavenworthii	Asteraceae	Coreopsis	Native	Full	158.1	112.3	101.95	924	325.422636	300690.5157	2	0	0	74	49	1	0	0
1	Northcentral	7	7.1	Salvia azurea	Lamiaceae	Salvia	Native	Full	141.45	84.6	99.15	1695	102.46	173669.7	1	62	0	7	4	0	1	0
1	Northcentral	7	7.11	Viburnum obovatum	Adoxaceae	Viburnum	Native	Full	111	93.5	64.25	8	5.717712	45.741696	0	0	0	0	0	0	0	0
1	Northcentral	7	7.12	Hibiscus grandiflorus	Malvaceae	Hibiscus	Native	Full	141	146	68	6	3707.622072	22245.73243	0	0	0	2	2	0	2	0
1	Northcentral	7	7.13	Scutellaria arrenicola	Lamiaceae	Scutellaria	Native	Full	95.1	48.6	70.8	528	150.22	79316.16	0	0	14	0	4	0	7	0
1	Northcentral	7	7.14	Bidens hybrid	Asteraceae	Bidens	Nonnative	Full	34	13.67	27.17	421	50.925336	21439.56646	0	0	0	0	0	0	0	0
1	Northcentral	7	7.15	Monarda didyma	Lamiaceae	Monarda	Nonnative	Full	47.95	29	33.45	4802	0	0	0	0	0	0	0	0	0	0
1	Northcentral	7	7.16	Conradina grandiflora	Lamiaceae	Rosemaries	Native	Full	86.8	34	70.3	2805	56.48	158426.4	67	8	2	19	0	2	4	0
1	Northcentral	7	7.17	Gaillardia pulchella	Asteraceae	Gaillardia	Native	Full	147	67	113.5	1424	658.887768	938256.1816	0	16	0	105	6	0	2	4
1	Northcentral	7	7.18	Salvia longispicata x farinacea	Lamiaceae	Salvia	Nonnative	Full	108.6	79.3	68.95	4654	77.76	361895.04	45	87	28	48	0	1	29	0
1	Northcentral	7	7.19	Scutellaria javanica	Lamiaceae	Scutellaria	Nonnative	Full	67	25	54.5	928	118.08	109578.24	0	7	0	0	1	0	3	0
1	Northcentral	7	7.2	Bidens alba	Asteraceae	Bidens	Native	Full	147.3	66.3	114.15	3299	195.423228	644701.2292	37	9	0	79	55	13	15	20
1	Northcentral	8	8.01	Bidens hybrid	Asteraceae	Bidens	Nonnative	Partial	48.5	21.33	37.83	476	47.736612	22722.62731	0	0	0	0	0	1	3	5
1	Northcentral	8	8.02	Monarda punctata	Lamiaceae	Monarda	Native	Partial	188.67	125.67	125.83	4002	4.44	17768.88	0	0	27	16	27	2	0	0
1	Northcentral	8	8.03	Coreopsis auriculata	Asteraceae	Coreopsis	Nonnative	Partial	76.95	38	57.95	220	382.662588	84185.76936	0	0	0	14	16	12	5	2
1	Northcentral	8	8.04	Conradina grandiflora	Lamiaceae	Rosemaries	Native	Partial	79.1	43.6	57.3	2905	50.68	147225.4	24	0	0	1	1	0	0	0
1	Northcentral	8	8.05	Scutellaria arrenicola	Lamiaceae	Scutellaria	Native	Partial	85.45	51.3	59.8	454	38.28	17379.12	0	0	1	5	2	2	1	0
1	Northcentral	8	8.06	Salvia azurea	Lamiaceae	Salvia	Native	Partial	150.95	100.6	100.65	3083	96.24	296707.92	1	9	0	26	3	2	1	0
1	Northcentral	8	8.07	Bidens alba	Asteraceae	Bidens	Native	Partial	135.95	66.3	102.8	3473	155.524908	540138.0055	29	0	0	90	64	3	14	2
1	Northcentral	8	8.08	Gaillardia pulchella	Asteraceae	Gaillardia	Native	Partial	167.8	75.6	130	1415	756.560112	1070532.558	28	0	1	141	8	1	10	0
1	Northcentral	8	8.09	Viburnum obovatum	Adoxaceae	Viburnum	Native	Partial	119.75	91.5	74	587	11.184096	6565.064352	0	12	0	3	1	0	0	0
1	Northcentral	8	8.1	Coreopsis leavenworthii	Asteraceae	Coreopsis	Native	Partial	158.9	110.6	103.6	961	238.620228	229314.0391	0	0	0	8	23	1	2	0
1	Northcentral	8	8.11	Scutellaria javanica	Lamiaceae	Scutellaria	Nonnative	Partial	47.15	21	36.65	1048	50.88	53322.24	0	7	0	3	0	0	0	0
1	Northcentral	8	8.12	Viburnum suspensum	Adoxaceae	Viburnum	Nonnative	Partial	98	75	60.5	411	8.6394	3550.7934	28	1	0	6	0	8	5	0
1	Northcentral	8	8.13	Salvia longispicata x farinacea	Lamiaceae	Salvia	Nonnative	Partial	129.05	92.5	82.8	6097	65.34	398377.98	104	52	0	25	0	0	13	3
1	Northcentral	8	8.14	Salvia rosemarinus	Lamiaceae	Rosemaries	Nonnative	Partial	60.3	52	34.3	13	0	0	0	7	0	0	0	0	0	0
1	Northcentral	8	8.15	Gaillardia grandiflora	Asteraceae	Gaillardia	Nonnative	Partial	64.45	26.3	51.3	450	1274.295792	573433.1064	5	0	0	69	9	1	0	0
1	Northcentral	8	8.16	Hibiscus syriacus	Malvaceae	Hibiscus	Nonnative	Partial	39	43	17.5	1	42.474432	42.474432	0	0	0	2	1	0	1	0
1	Northcentral	8	8.17	Ilex glabra	Aquifoliaceae	Ilex	Native	Partial	101.75	80.5	61.5	0	0	0	0	0	0	0	0	0	0	0
1	Northcentral	8	8.18	Monarda didyma	Lamiaceae	Monarda	Nonnative	Partial	46.45	24.6	34.15	3420	0	0	0	0	0	0	0	0	0	0
1	Northcentral	8	8.19	Ilex cornuta	Aquifoliaceae	Ilex	Nonnative	Partial	73	46.5	49.75	0	0	0	0	0	0	0	0	0	0	0
1	Northcentral	8	8.2	Hibiscus grandiflorus	Malvaceae	Hibiscus	Native	Partial	133.25	101	82.75	17	3354.647604	57029.00927	0	0	0	0	0	0	0	0
1	North	9	9.01	Coreopsis leavenworthii	Asteraceae	Coreopsis	Native	Full	95.67	55	70.3	470	46.307184	21764.37648	0	0	0	20	13	0	1	2
1	North	9	9.02	Bidens hybrid	Asteraceae	Bidens	Nonnative	Full	91.15	27.3	79.67	796	0	0	0	0	0	0	0	7	6	0
1	North	9	9.03	Salvia rosemarinus	Lamiaceae	Rosemaries	Nonnative	Full	69.75	60	39.75	148	0	0	0	0	0	0	0	1	1	0
1	North	9	9.04	Scutellaria arrenicola	Lamiaceae	Scutellaria	Native	Full	92	36	74	302	15.68	4735.36	0	275	0	0	0	0	0	0
1	North	9	9.05	Salvia longispicata x farinacea	Lamiaceae	Salvia	Nonnative	Full	134.5	63.3	103.33	6911	9.2	63581.2	28	164	14	15	2	1	20	0
1	North	9	9.06	Scutellaria javanica	Lamiaceae	Scutellaria	Nonnative	Full	71.15	29	56.65	1025	0	0	13	0	0	6	0	2	25	0
1	North	9	9.07	Conradina grandiflora	Lamiaceae	Rosemaries	Native	Full	51.5	35	34	38	22.8	866.4	0	4	0	0	0	1	1	0
1	North	9	9.08	Bidens alba	Asteraceae	Bidens	Native	Full	188.33	70.33	153.17	2709	241.9032	655315.7688	13	13	0	41	64	26	17	1
1	North	9	9.09	Monarda didyma	Lamiaceae	Monarda	Nonnative	Full	61	30	46	3085	0	0	0	17	0	18	7	0	0	0
1	North	9	9.1	Hibiscus grandiflorus	Malvaceae	Hibiscus	Native	Full	221.25	112.5	165	23	2397.66912	55146.38976	0	2	0	11	0	2	0	2
1	North	9	9.11	Ilex cornuta	Aquifoliaceae	Ilex	Nonnative	Full	108.75	76.5	70.5	0	0	0	0	0	0	7	0	5	0	0
1	North	9	9.12	Viburnum obovatum	Adoxaceae	Viburnum	Native	Full	135	105	82.5	0	0	0	0	0	0	0	0	0	0	0
1	North	9	9.13	Coreopsis auriculata	Asteraceae	Coreopsis	Nonnative	Full	100.67	43.67	78.83	572	375.044208	214525.287	0	1	0	10	12	3	4	0
1	North	9	9.14	Gaillardia pulchella	Asteraceae	Gaillardia	Native	Full	185.33	65.67	152.5	1161	997.583664	1158194.634	0	4	0	86	60	1	2	1
1	North	9	9.15	Viburnum suspensum	Adoxaceae	Viburnum	Nonnative	Full	114.25	75.5	76.5	807	0	0	31	0	0	0	0	3	0	0
1	North	9	9.16	Hibiscus syriacus	Malvaceae	Hibiscus	Nonnative	Full	64.5	76	26.5	8	886.810848	7094.486784	0	0	0	1	0	0	0	0
1	North	9	9.17	Salvia azurea	Lamiaceae	Salvia	Native	Full	136.33	78.33	97.17	614	29.34	18014.76	0	38	0	0	0	0	3	0
1	North	9	9.18	Monarda punctata	Lamiaceae	Monarda	Native	Full	313.33	150	238.33	9546	10.54	100614.84	0	15	0	0	71	5	0	7
1	North	9	9.19	Ilex glabra	Aquifoliaceae	Ilex	Native	Full	164.75	112	108.75	0	4.08408	0	0	0	0	0	0	0	0	0
1	North	9	9.2	Gaillardia grandiflora	Asteraceae	Gaillardia	Nonnative	Full	105	37.67	86.17	381	747.512304	284802.1878	0	9	0	51	48	0	3	0
1	North	10	10.01	Coreopsis auriculata	Asteraceae	Coreopsis	Nonnative	Partial	83.5	36.67	65.17	445	462.44352	205787.3664	0	0	0	26	4	20	3	1
1	North	10	10.02	Gaillardia pulchella	Asteraceae	Gaillardia	Native	Partial	154.83	69.67	120	726	689.26704	500407.871	0	1	0	89	7	0	2	1
1	North	10	10.03	Viburnum suspensum	Adoxaceae	Viburnum	Nonnative	Partial	99.5	66	66.5	869	0	0	12	0	0	6	0	10	0	0
1	North	10	10.04	Monarda didyma	Lamiaceae	Monarda	Nonnative	Partial	55.83	37.67	37	324	0	0	0	3	0	4	0	0	1	0
1	North	10	10.05	Scutellaria javanica	Lamiaceae	Scutellaria	Nonnative	Partial	83.5	35	66	852	0	0	8	0	0	9	0	1	29	0
1	North	10	10.06	Hibiscus grandiflorus	Malvaceae	Hibiscus	Native	Partial	186	121	125.5	51	0	0	0	2	0	1	0	0	0	2
1	North	10	10.07	Salvia longispicata x farinacea	Lamiaceae	Salvia	Nonnative	Partial	157.5	80.67	117.17	6386	8.96	57218.56	37	584	21	16	0	2	27	1
1	North	10	10.08	Gaillardia grandiflora	Asteraceae	Gaillardia	Nonnative	Partial	77.5	29.67	62.67	237	909.304704	215505.2148	0	13	0	61	0	0	0	1
1	North	10	10.09	Salvia rosemarinus	Lamiaceae	Rosemaries	Nonnative	Partial	83.83	63	52.33	659	0	0	0	15	0	0	0	1	0	0
1	North	10	10.1	Hibiscus syriacus	Malvaceae	Hibiscus	Nonnative	Partial	68.25	84.5	28.25	14	1313.251632	18385.52285	0	0	0	0	0	1	1	0
1	North	10	10.11	Scutellaria arrenicola	Lamiaceae	Scutellaria	Native	Partial	124	54.33	96.83	363	12.24	4443.12	0	3	0	0	0	1	0	0
1	North	10	10.12	Salvia azurea	Lamiaceae	Salvia	Native	Partial	152.5	81	112	1185	24.44	28961.4	0	41	0	0	0	0	6	1
1	North	10	10.13	Ilex glabra	Aquifoliaceae	Ilex	Native	Partial	134.25	91	88.75	151	1.005312	151.802112	0	1	0	0	0	3	0	0
1	North	10	10.14	Bidens hybrid	Asteraceae	Bidens	Nonnative	Partial	72.6	24	61.5	587	0	0	0	0	0	0	0	2	0	0
1	North	10	10.15	Ilex cornuta	Aquifoliaceae	Ilex	Nonnative	Partial	87	64.5	54.75	0	0	0	0	0	0	0	0	0	0	0
1	North	10	10.16	Conradina grandiflora	Lamiaceae	Rosemaries	Native	Partial	62.25	40	42.25	21	25.32	531.72	0	0	0	0	0	0	0	0
1	North	10	10.17	Viburnum obovatum	Adoxaceae	Viburnum	Native	Partial	145.5	89	101	120	0	0	0	0	0	0	0	5	0	0
1	North	10	10.18	Bidens alba	Asteraceae	Bidens	Native	Partial	166.3	94.33	128.3	2811	167.572944	471047.5456	5	1	0	55	51	43	9	8
1	North	10	10.19	Coreopsis leavenworthii	Asteraceae	Coreopsis	Native	Partial	169	68.67	134.67	803	267.036	214429.908	0	0	5	14	5	5	3	1
1	North	10	10.2	Monarda punctata	Lamiaceae	Monarda	Native	Partial	174.33	100.67	124	4388	8.34	36595.92	1	7	0	14	49	0	0	3
1	North	11	11.01	Monarda didyma	Lamiaceae	Monarda	Nonnative	Full	61.33	31	45.83	2236	0	0	0	1	0	7	0	2	0	1
1	North	11	11.02	Coreopsis leavenworthii	Asteraceae	Coreopsis	Native	Full	175.5	80.33	135.33	1248	292.922784	365567.6344	0	0	0	49	5	3	6	4
1	North	11	11.03	Scutellaria javanica	Lamiaceae	Scutellaria	Nonnative	Full	76.67	34.33	59.5	1353	0	0	9	0	0	0	0	2	3	0
1	North	11	11.04	Scutellaria arrenicola	Lamiaceae	Scutellaria	Native	Full	114.83	53.67	88	456	13.84	6311.04	0	3	0	5	0	0	1	0
1	North	11	11.05	Bidens alba	Asteraceae	Bidens	Native	Full	218	93.33	171.33	4586	190.946448	875680.4105	10	33	0	150	31	34	27	12
1	North	11	11.06	Coreopsis auriculata	Asteraceae	Coreopsis	Nonnative	Full	93.17	45	70.67	392	555.309216	217681.2127	1	0	0	45	1	2	7	0
1	North	11	11.07	Bidens hybrid	Asteraceae	Bidens	Nonnative	Full	78.8	25.3	66.15	1041	0	0	0	0	0	0	0	5	2	0
1	North	11	11.08	Hibiscus grandiflorus	Malvaceae	Hibiscus	Native	Full	172.75	108	118.75	12	0	0	0	0	0	1	0	0	2	1
1	North	11	11.09	Viburnum suspensum	Adoxaceae	Viburnum	Nonnative	Full	110.5	69	76	679	0	0	36	5	0	0	0	8	0	3
1	North	11	11.1	Monarda punctata	Lamiaceae	Monarda	Native	Full	190.83	115	133.33	2081	11.2	23307.2	0	17	4	1	31	11	0	0
1	North	11	11.11	Ilex glabra	Aquifoliaceae	Ilex	Native	Full	155.75	88	111.75	63	0.565488	35.625744	0	0	0	3	0	2	0	0
1	North	11	11.12	Conradina grandiflora	Lamiaceae	Rosemaries	Native	Full	50	34.5	32.75	50	25.96	1298	0	0	0	0	0	0	0	0
1	North	11	11.13	Salvia longispicata x farinacea	Lamiaceae	Salvia	Nonnative	Full	158	84	116	7879	10.08	79420.32	50	248	149	4	0	0	52	1
1	North	11	11.14	Gaillardia pulchella	Asteraceae	Gaillardia	Native	Full	212.67	70.67	177.33	1061	959.381808	1017904.098	0	2	0	164	6	2	6	1
1	North	11	11.15	Ilex cornuta	Aquifoliaceae	Ilex	Nonnative	Full	108	73	71.5	22	0	0	0	0	0	0	0	0	0	0
1	North	11	11.16	Salvia rosemarinus	Lamiaceae	Rosemaries	Nonnative	Full	72.5	49.5	47.75	30	0	0	0	0	0	0	0	0	0	3
1	North	11	11.17	Viburnum obovatum	Adoxaceae	Viburnum	Native	Full	159	120	99	0	0	0	0	0	0	0	0	0	2	0
1	North	11	11.18	Hibiscus syriacus	Malvaceae	Hibiscus	Nonnative	Full	77.25	86	34.25	10	396.78408	3967.8408	0	2	0	0	0	0	0	0
1	North	11	11.19	Gaillardia grandiflora	Asteraceae	Gaillardia	Nonnative	Full	98.17	39	78.67	384	1117.718448	429203.884	0	0	0	74	0	1	0	0
1	North	11	11.2	Salvia azurea	Lamiaceae	Salvia	Native	Full	169.17	101.33	118.5	1157	38	43966	0	12	0	0	1	1	0	1
1	North	12	12.01	Ilex glabra	Aquifoliaceae	Ilex	Native	Partial	149	95.5	101.25	28	1.25664	35.18592	0	0	0	0	0	0	0	0
1	North	12	12.02	Coreopsis auriculata	Asteraceae	Coreopsis	Nonnative	Partial	80.83	33.6	64.33	380	476.89488	181220.0544	0	0	0	39	0	2	2	4
1	North	12	12.03	Gaillardia grandiflora	Asteraceae	Gaillardia	Nonnative	Partial	91.17	36	73.17	286	902.330352	258066.4807	0	1	0	48	0	0	1	0
1	North	12	12.04	Ilex cornuta	Aquifoliaceae	Ilex	Nonnative	Partial	94.75	73	58.25	14	0	0	0	0	0	0	0	0	0	0
1	North	12	12.05	Bidens hybrid	Asteraceae	Bidens	Nonnative	Partial	78.1	27.6	64.3	779	0	0	0	0	0	0	0	9	0	0
1	North	12	12.06	Monarda didyma	Lamiaceae	Monarda	Nonnative	Partial	58.33	37.33	39.67	1474	0	0	0	15	0	2	0	0	0	0
1	North	12	12.07	Viburnum obovatum	Adoxaceae	Viburnum	Native	Partial	135.25	101	84.75	29	0	0	0	0	0	0	0	0	0	0
1	North	12	12.08	Bidens alba	Asteraceae	Bidens	Native	Partial	196.5	71	162	4681	272.753712	1276760.126	22	27	0	141	12	25	28	9
1	North	12	12.09	Salvia rosemarinus	Lamiaceae	Rosemaries	Nonnative	Partial	82.5	64	50.5	1027	0	0	2	38	0	5	0	1	0	0
1	North	12	12.1	Salvia azurea	Lamiaceae	Salvia	Native	Partial	168.67	98	119.67	2258	26.94	60830.52	0	45	0	0	0	1	4	0
1	North	12	12.11	Conradina grandiflora	Lamiaceae	Rosemaries	Native	Partial	37.5	22	26.5	25	25.96	649	0	0	0	0	0	0	0	0
1	North	12	12.12	Viburnum suspensum	Adoxaceae	Viburnum	Nonnative	Partial	96.75	69	62.25	783	0	0	29	1	0	0	0	6	0	0
1	North	12	12.13	Hibiscus grandiflorus	Malvaceae	Hibiscus	Native	Partial	177	102	126	40	0	0	0	0	0	1	0	0	0	0
1	North	12	12.14	Gaillardia pulchella	Asteraceae	Gaillardia	Native	Partial	178.17	77.67	139.33	822	947.129568	778540.5049	0	1	0	151	0	4	2	1
1	North	12	12.15	Scutellaria arrenicola	Lamiaceae	Scutellaria	Native	Partial	109.17	47	85.67	371	15.12	5609.52	0	5	0	7	0	0	0	0
1	North	12	12.16	Scutellaria javanica	Lamiaceae	Scutellaria	Nonnative	Partial	71.83	32	55.83	1562	0	0	0	0	0	3	0	3	12	0
1	North	12	12.17	Salvia longispicata x farinacea	Lamiaceae	Salvia	Nonnative	Partial	142.67	81.67	101.83	9751	9.76	95169.76	63	508	9	0	1	0	56	0
1	North	12	12.18	Coreopsis leavenworthii	Asteraceae	Coreopsis	Native	Partial	194.5	85.67	151.67	966	243.976656	235681.4497	0	0	0	21	14	9	2	3
1	North	12	12.19	Monarda punctata	Lamiaceae	Monarda	Native	Partial	175.33	99.33	125.67	3175	8.62	27368.5	0	12	5	3	76	0	0	0
1	North	12	12.2	Hibiscus syriacus	Malvaceae	Hibiscus	Nonnative	Partial	52.75	66	22.75	24	0	0	0	0	0	0	0	0	0	0
1	North	13	13.01	Salvia azurea	Lamiaceae	Salvia	Native	Full	164.83	103.67	113	917	21.54	19752.18	10	86	0	3	0	0	1	0
1	North	13	13.02	Ilex cornuta	Aquifoliaceae	Ilex	Nonnative	Full	101.5	75	64	0	0	0	0	0	0	0	0	0	0	0
1	North	13	13.03	Salvia longispicata x farinacea	Lamiaceae	Salvia	Nonnative	Full	157.67	99	108.17	5316	9.12	48481.92	24	537	30	16	0	1	8	0
1	North	13	13.04	Monarda punctata	Lamiaceae	Monarda	Native	Full	192.33	114.67	135	5535	11.62	64316.7	0	13	0	2	43	0	1	2
1	North	13	13.05	Viburnum obovatum	Adoxaceae	Viburnum	Native	Full	142.5	100.5	92.25	0	0	0	0	0	0	0	0	0	0	0
1	North	13	13.06	Monarda didyma	Lamiaceae	Monarda	Nonnative	Full	70.33	39.33	50.67	2531	0	0	0	20	0	5	0	0	0	0
1	North	13	13.07	Ilex glabra	Aquifoliaceae	Ilex	Native	Full	168.25	107.5	114.5	213	0	0	0	0	0	30	6	6	0	0
1	North	13	13.08	Gaillardia grandiflora	Asteraceae	Gaillardia	Nonnative	Full	103.33	37.33	84.67	538	920.425968	495189.1708	0	11	0	55	0	0	2	1
1	North	13	13.09	Conradina grandiflora	Lamiaceae	Rosemaries	Native	Full	70	30	55	55	28.24	1553.2	0	2	0	1	0	0	0	0
1	North	13	13.1	Scutellaria arrenicola	Lamiaceae	Scutellaria	Native	Full	121.17	48.33	97	339	16.08	5451.12	0	6	0	0	0	5	0	0
1	North	13	13.11	Coreopsis auriculata	Asteraceae	Coreopsis	Nonnative	Full	96	38.67	76.67	369	521.882592	192574.6764	0	0	0	27	0	3	5	3
1	North	13	13.12	Bidens alba	Asteraceae	Bidens	Native	Full	209.67	82.67	168.33	4377	219.59784	961179.7457	15	27	0	129	17	7	8	31
1	North	13	13.13	Gaillardia pulchella	Asteraceae	Gaillardia	Native	Full	179.83	69.67	145	858	788.038944	676137.414	0	4	0	99	4	1	2	3
1	North	13	13.14	Coreopsis leavenworthii	Asteraceae	Coreopsis	Native	Full	169.83	71.67	134	1795	229.902288	412674.607	2	0	0	36	1	12	2	4
1	North	13	13.15	Scutellaria javanica	Lamiaceae	Scutellaria	Nonnative	Full	78.5	27	65	1876	0	0	4	0	2	0	0	1	19	9
1	North	13	13.16	Salvia rosemarinus	Lamiaceae	Rosemaries	Nonnative	Full	86.67	60.67	56.33	2211	0	0	2	24	2	3	2	9	6	3
1	North	13	13.17	Bidens hybrid	Asteraceae	Bidens	Nonnative	Full	86.42	24	80.75	642	147.152544	94471.93325	0	0	0	0	0	0	3	7
1	North	13	13.18	Hibiscus syriacus	Malvaceae	Hibiscus	Nonnative	Full	71.5	84	29.5	4	0	0	0	0	0	1	0	0	0	0
1	North	13	13.19	Viburnum suspensum	Adoxaceae	Viburnum	Nonnative	Full	123	74	86	604	0	0	22	3	0	0	0	2	0	0
1	North	13	13.2	Hibiscus grandiflorus	Malvaceae	Hibiscus	Native	Full	162.25	109	107.75	21	0	0	0	1	0	1	0	2	3	3
1	North	14	14.01	Salvia rosemarinus	Lamiaceae	Rosemaries	Nonnative	Partial	91.17	63.67	59.33	53	0	0	0	0	0	0	0	7	0	0
1	North	14	14.02	Viburnum suspensum	Adoxaceae	Viburnum	Nonnative	Partial	113	73	77	804	0	0	18	0	0	0	0	8	0	0
1	North	14	14.03	Gaillardia pulchella	Asteraceae	Gaillardia	Native	Partial	188.67	65	157.17	926	903.775488	836896.1019	6	5	0	39	9	0	0	2
1	North	14	14.04	Bidens alba	Asteraceae	Bidens	Native	Partial	171.83	68	137.83	3066	148.28352	454637.2723	20	10	0	86	0	18	23	2
1	North	14	14.05	Salvia longispicata x farinacea	Lamiaceae	Salvia	Nonnative	Partial	159.17	82.67	117.83	6326	9.2	58199.2	24	502	83	171	1	0	12	1
1	North	14	14.06	Gaillardia grandiflora	Asteraceae	Gaillardia	Nonnative	Partial	92.83	38.33	73.67	766	854.20104	654317.9966	22	98	0	57	0	0	1	2
1	North	14	14.07	Ilex cornuta	Aquifoliaceae	Ilex	Nonnative	Partial	93.5	68.5	59.25	82	0	0	0	0	0	0	0	6	0	0
1	North	14	14.08	Monarda punctata	Lamiaceae	Monarda	Native	Partial	159	80.33	118.83	5001	6.42	32106.42	0	8	0	9	28	0	0	2
1	North	14	14.09	Salvia azurea	Lamiaceae	Salvia	Native	Partial	179.33	101.67	128.5	976	16.08	15694.08	0	28	0	0	0	1	1	0
1	North	14	14.1	Scutellaria arrenicola	Lamiaceae	Scutellaria	Native	Partial	109.83	54	82.83	208	13.12	2728.96	0	0	0	0	0	0	1	0
1	North	14	14.11	Ilex glabra	Aquifoliaceae	Ilex	Native	Partial	147.25	87	103.75	40	1.272348	50.89392	0	0	0	0	0	1	0	0
1	North	14	14.12	Coreopsis auriculata	Asteraceae	Coreopsis	Nonnative	Partial	75.33	33.67	58.5	319	567.498624	181032.0611	0	0	0	38	2	4	1	0
1	North	14	14.13	Hibiscus grandiflorus	Malvaceae	Hibiscus	Native	Partial	182.5	130	117.5	21	0	0	0	1	0	2	0	0	0	4
1	North	14	14.14	Viburnum obovatum	Adoxaceae	Viburnum	Native	Partial	125.25	94.5	78	282	0	0	0	0	0	0	0	3	0	0
1	North	14	14.15	Scutellaria javanica	Lamiaceae	Scutellaria	Nonnative	Partial	71.67	30	59	575	0	0	3	0	0	2	0	3	9	0
1	North	14	14.16	Hibiscus syriacus	Malvaceae	Hibiscus	Nonnative	Partial	53.5	59.5	23.75	12	348.906096	4186.873152	0	0	0	0	0	0	1	0
1	North	14	14.17	Conradina grandiflora	Lamiaceae	Rosemaries	Native	Partial	99	33.5	82.25	771	28.96	22328.16	12	30	11	2	0	2	1	0
1	North	14	14.18	Coreopsis leavenworthii	Asteraceae	Coreopsis	Native	Partial	190	94	143	2121	244.856304	519340.2208	3	0	4	22	15	4	3	1
1	North	14	14.19	Monarda didyma	Lamiaceae	Monarda	Nonnative	Partial	56.83	32	40.83	1523	0	0	0	0	0	2	1	5	1	0
1	North	14	14.2	Bidens hybrid	Asteraceae	Bidens	Nonnative	Partial	72	21	62.5	1186	96.195792	114088.2093	0	0	0	0	0	4	4	0
1	North	15	15.01	Hibiscus syriacus	Malvaceae	Hibiscus	Nonnative	Full	61	72	25	3	344.068032	1032.204096	0	0	0	1	0	0	0	0
1	North	15	15.02	Viburnum obovatum	Adoxaceae	Viburnum	Native	Full	146	109	91.5	168	0	0	3	0	0	0	0	4	0	1
1	North	15	15.03	Salvia azurea	Lamiaceae	Salvia	Native	Full	166.17	124.67	103.83	855	17.56	15013.8	0	40	0	1	0	0	3	0
1	North	15	15.04	Bidens alba	Asteraceae	Bidens	Native	Full	200	100.67	149.67	4661	184.349088	859251.0992	9	13	0	86	4	7	26	7
1	North	15	15.05	Ilex cornuta	Aquifoliaceae	Ilex	Nonnative	Full	107.5	73.5	70.75	50	5.02656	251.328	0	0	0	0	0	0	5	0
1	North	15	15.06	Bidens hybrid	Asteraceae	Bidens	Nonnative	Full	78.5	24	66.5	985	73.890432	72782.07552	0	0	0	0	0	2	10	1
1	North	15	15.07	Viburnum suspensum	Adoxaceae	Viburnum	Nonnative	Full	109.25	66	76.25	551	0	0	23	25	0	0	0	3	0	0
1	North	15	15.08	Gaillardia pulchella	Asteraceae	Gaillardia	Native	Full	196.83	65	164.33	1363	847.540848	1155198.176	1	11	0	178	2	0	3	3
1	North	15	15.09	Ilex glabra	Aquifoliaceae	Ilex	Native	Full	158.25	96	110.25	346	0	0	0	0	0	0	2	2	0	0
1	North	15	15.1	Monarda punctata	Lamiaceae	Monarda	Native	Full	201.67	107	148.17	5430	9.78	53105.4	0	12	0	10	6	3	0	6
1	North	15	15.11	Scutellaria arrenicola	Lamiaceae	Scutellaria	Native	Full	122.5	49	98	1783	16.72	29811.76	0	0	0	0	0	1	0	0
1	North	15	15.12	Conradina grandiflora	Lamiaceae	Rosemaries	Native	Full	74.5	33	58	2081	28.24	58767.44	32	103	0	4	0	1	9	0
1	North	15	15.13	Salvia longispicata x farinacea	Lamiaceae	Salvia	Nonnative	Full	200.17	106	147.17	4850	9.36	45396	11	564	2	9	0	2	26	0
1	North	15	15.14	Scutellaria javanica	Lamiaceae	Scutellaria	Nonnative	Full	85.17	36	67.17	1413	0	0	4	0	0	3	0	3	43	6
1	North	15	15.15	Salvia rosemarinus	Lamiaceae	Rosemaries	Nonnative	Full	84.83	55	57.33	393	0	0	0	0	0	0	0	0	0	3
1	North	15	15.16	Coreopsis auriculata	Asteraceae	Coreopsis	Nonnative	Full	92.33	48	68.33	315	477.774528	150498.9763	0	0	0	19	0	0	6	0
1	North	15	15.17	Monarda didyma	Lamiaceae	Monarda	Nonnative	Full	67	34.67	49.67	2177	0	0	0	4	0	21	0	0	0	2
1	North	15	15.18	Coreopsis leavenworthii	Asteraceae	Coreopsis	Native	Full	207.67	84.33	165.5	1774	275.392656	488546.5717	0	0	0	12	3	15	0	1
1	North	15	15.19	Hibiscus grandiflorus	Malvaceae	Hibiscus	Native	Full	182.75	100	133	9	0	0	0	0	0	34	0	13	1	10
1	North	15	15.2	Gaillardia grandiflora	Asteraceae	Gaillardia	Nonnative	Full	88.83	35.33	71.17	531	1078.699776	572789.5811	1	20	0	47	1	0	0	0
1	North	16	16.01	Scutellaria arrenicola	Lamiaceae	Scutellaria	Native	Partial	114.17	51.33	88.5	476	13.44	6397.44	0	0	2	0	0	0	0	0
1	North	16	16.02	Viburnum suspensum	Adoxaceae	Viburnum	Nonnative	Partial	102.5	84	64.75	507	0	0	4	6	0	0	0	4	0	0
1	North	16	16.03	Viburnum obovatum	Adoxaceae	Viburnum	Native	Partial	257.75	166	174.75	92	0	0	0	0	0	0	0	0	0	0
1	North	16	16.04	Monarda punctata	Lamiaceae	Monarda	Native	Partial	137.33	74.67	100	4428	4.44	19660.32	9	3	0	4	50	3	0	1
1	North	16	16.05	Gaillardia pulchella	Asteraceae	Gaillardia	Native	Partial	171.5	77.33	132.83	949	1005.437664	954160.3431	1	0	0	78	0	4	2	7
1	North	16	16.06	Coreopsis leavenworthii	Asteraceae	Coreopsis	Native	Partial	159	79.67	119.17	1550	266.470512	413029.2936	0	0	1	12	1	8	2	1
1	North	16	16.07	Salvia longispicata x farinacea	Lamiaceae	Salvia	Nonnative	Partial	142.33	77	103.83	7027	8.64	60713.28	29	523	9	2	0	5	18	0
1	North	16	16.08	Gaillardia grandiflora	Asteraceae	Gaillardia	Nonnative	Partial	81.17	32.67	64.83	203	871.291344	176872.1428	0	19	0	35	0	0	0	0
1	North	16	16.09	Hibiscus syriacus	Malvaceae	Hibiscus	Nonnative	Partial	66.5	78.5	27.25	14	169.897728	2378.568192	0	0	0	1	1	0	0	0
1	North	16	16.1	Hibiscus grandiflorus	Malvaceae	Hibiscus	Native	Partial	199.75	144.5	127.5	21	0	0	0	1	3	1	0	1	1	2
1	North	16	16.11	Bidens alba	Asteraceae	Bidens	Native	Partial	191.67	80.33	151.5	3895	167.824272	653675.5394	13	32	0	107	11	23	23	1
1	North	16	16.12	Salvia rosemarinus	Lamiaceae	Rosemaries	Nonnative	Partial	80	57	51.5	229	0	0	0	2	0	0	0	0	0	0
1	North	16	16.13	Conradina grandiflora	Lamiaceae	Rosemaries	Native	Partial	74	30	59	31	25.34	785.54	0	3	0	0	0	0	0	0
1	North	16	16.14	Ilex glabra	Aquifoliaceae	Ilex	Native	Partial	228.75	117	170.25	82	0	0	0	0	0	0	0	0	0	0
1	North	16	16.15	Salvia azurea	Lamiaceae	Salvia	Native	Partial	168.67	95	121.17	1253	43.96	55081.88	0	20	0	1	0	2	0	0
1	North	16	16.16	Monarda didyma	Lamiaceae	Monarda	Nonnative	Partial	58	32.67	41.67	2458	0	0	0	1	0	5	0	0	0	0
1	North	16	16.17	Ilex cornuta	Aquifoliaceae	Ilex	Nonnative	Partial	145.5	69.5	110.75	3	0	0	0	0	0	0	0	0	0	0
1	North	16	16.18	Bidens hybrid	Asteraceae	Bidens	Nonnative	Partial	83.5	19.33	73.83	1464	112.594944	164838.998	2	0	0	0	0	0	2	0
1	North	16	16.19	Scutellaria javanica	Lamiaceae	Scutellaria	Nonnative	Partial	76.17	27.67	62.33	416	0	0	0	0	0	15	0	0	3	1
1	North	16	16.2	Coreopsis auriculata	Asteraceae	Coreopsis	Nonnative	Partial	106.5	76	68.5	314	450.19128	141360.0619	1	0	0	0	0	10	0	0
2	Northcentral	1	1.01	Ilex glabra	Aquifoliaceae	Ilex	Native	Full	154.5	116	98.5	4016	8.788626	35295.12202	0	0	0	4	18	69	0	34
2	Northcentral	1	1.02	Bidens alba	Asteraceae	Bidens	Native	Full	70.5	26.67	63	746	260.902026	194632.9114	29	0	0	10	4	3	3	1
2	Northcentral	1	1.03	Scutellaria arrenicola	Lamiaceae	Scutellaria	Native	Full	45.58	28.33	31.42	351	116.55	40909.05	0	3	0	44	0	0	0	0
2	Northcentral	1	1.04	Salvia azurea	Lamiaceae	Salvia	Native	Full	70.33	71.33	34.67	268	104.76	28075.68	0	16	0	2	0	0	0	0
2	Northcentral	1	1.05	Monarda punctata	Lamiaceae	Monarda	Native	Full	113.25	44.33	91.08	1807	30.29	54734.03	0	48	10	2	25	0	0	0
2	Northcentral	1	1.06	Monarda didyma	Lamiaceae	Monarda	Nonnative	Full	54.5	30.33	39.33	1017	9.52	9681.84	0	0	0	4	0	0	0	0
2	Northcentral	1	1.07	Hibiscus grandiflorus	Malvaceae	Hibiscus	Native	Full	115.5	72	79.5	16	3803.755032	60860.08051	0	0	0	17	2	0	2	0
2	Northcentral	1	1.08	Hibiscus syriacus	Malvaceae	Hibiscus	Nonnative	Full	61.5	62.5	30.25	4	196.868364	787.473456	0	0	0	2	0	4	0	5
2	Northcentral	1	1.09	Coreopsis auriculata	Asteraceae	Coreopsis	Nonnative	Full	73.25	20.33	63.08	132	300.996696	39731.56387	0	0	0	11	0	1	0	1
2	Northcentral	1	1.1	Salvia rosemarinus	Lamiaceae	Rosemaries	Nonnative	Full	91.92	57.67	63.08	0	2.5	0	0	0	0	0	0	0	0	0
2	Northcentral	1	1.11	Gaillardia pulchella	Asteraceae	Gaillardia	Native	Full	135.75	55.67	109.75	977	759.348282	741883.2715	14	1	0	197	5	0	5	0
2	Northcentral	1	1.12	Gaillardia grandiflora	Asteraceae	Gaillardia	Nonnative	Full	148.5	54.67	121.17	1062	1010.354268	1072996.233	54	0	0	137	2	4	1	0
2	Northcentral	1	1.13	Ilex cornuta	Aquifoliaceae	Ilex	Nonnative	Full	127	87	83.5	20	0	0	0	0	0	0	0	0	0	0
2	Northcentral	1	1.14	Viburnum obovatum	Adoxaceae	Viburnum	Native	Full	209	150	134	1600	3.879876	6207.8016	0	0	0	0	0	0	0	0
2	Northcentral	1	1.15	Salvia longispicata x farinacea	Lamiaceae	Salvia	Nonnative	Full	176	96.33	127.83	2570	60.3	154971	41	55	12	22	5	1	0	1
2	Northcentral	1	1.16	Viburnum suspensum	Adoxaceae	Viburnum	Nonnative	Full	111.25	65.5	78.5	1039	5.623464	5842.779096	37	0	0	0	0	0	0	0
2	Northcentral	1	1.17	Conradina grandiflora	Lamiaceae	Rosemaries	Native	Full	95	44.67	79	753	46.06	34683.18	53	0	0	0	0	1	0	0
2	Northcentral	1	1.18	Coreopsis leavenworthii	Asteraceae	Coreopsis	Native	Full	60	36.5	41.75	231	169.073058	39055.8764	0	0	0	6	34	0	0	1
2	Northcentral	1	1.19	Bidens hybrid	Asteraceae	Bidens	Nonnative	Full	42.33	10	37.33	36	47.383182	1705.794552	0	0	0	0	0	2	3	0
2	Northcentral	1	1.2	Scutellaria javanica	Lamiaceae	Scutellaria	Nonnative	Full	56.58	28	42.58	342	62.21	21275.82	0	0	0	0	0	0	0	0
2	Northcentral	2	2.01	Ilex cornuta	Aquifoliaceae	Ilex	Nonnative	Partial	143.75	93.5	97	0	0	0	0	0	0	0	0	0	0	0
2	Northcentral	2	2.02	Hibiscus grandiflorus	Malvaceae	Hibiscus	Native	Partial	66.75	44.5	44.5	1	3242.932308	3242.932308	0	0	0	1	1	0	0	0
2	Northcentral	2	2.03	Coreopsis auriculata	Asteraceae	Coreopsis	Nonnative	Partial	72.42	25	59.92	114	379.418886	43253.753	1	0	0	5	4	3	1	0
2	Northcentral	2	2.04	Bidens hybrid	Asteraceae	Bidens	Nonnative	Partial	45.83	15	38.33	16	104.630988	1674.095808	0	0	0	1	0	0	1	0
2	Northcentral	2	2.05	Scutellaria javanica	Lamiaceae	Scutellaria	Nonnative	Partial	68.58	20.67	58.25	85	69.1	5873.5	0	0	0	0	0	0	0	0
2	Northcentral	2	2.06	Gaillardia grandiflora	Asteraceae	Gaillardia	Nonnative	Partial	142.25	55.5	114.5	767	859.133352	658955.281	7	0	0	57	4	2	0	4
2	Northcentral	2	2.07	Gaillardia pulchella	Asteraceae	Gaillardia	Native	Partial	157.83	69	123.33	1023	731.497998	748322.452	14	0	0	191	8	1	3	0
2	Northcentral	2	2.08	Ilex glabra	Aquifoliaceae	Ilex	Native	Partial	186	131.5	129	2465	3.125892	7705.32378	0	0	0	0	3	46	0	1
2	Northcentral	2	2.09	Viburnum obovatum	Adoxaceae	Viburnum	Native	Partial	211.25	145	138.75	832	1.775004	1476.803328	0	0	0	0	0	0	0	0
2	Northcentral	2	2.1	Hibiscus syriacus	Malvaceae	Hibiscus	Nonnative	Partial	82	93	35.5	0	604.200366	0	0	0	0	0	0	0	0	0
2	Northcentral	2	2.11	Monarda didyma	Lamiaceae	Monarda	Nonnative	Partial	48.5	30.67	33.17	1261	8.07	10176.27	0	12	0	1	0	0	0	0
2	Northcentral	2	2.12	Scutellaria arrenicola	Lamiaceae	Scutellaria	Native	Partial	65.92	41	45.42	247	81.22	20061.34	0	0	0	2	0	0	0	0
2	Northcentral	2	2.13	Monarda punctata	Lamiaceae	Monarda	Native	Partial	125.42	60.33	95.25	3121	16.68	52058.28	0	20	21	10	38	0	0	5
2	Northcentral	2	2.14	Salvia azurea	Lamiaceae	Salvia	Native	Partial	84.33	73	47.83	218	104.61	22804.98	0	1	0	0	1	0	1	0
2	Northcentral	2	2.15	Coreopsis leavenworthii	Asteraceae	Coreopsis	Native	Partial	93	55.67	65.17	316	146.296458	46229.68073	0	0	0	0	20	0	0	0
2	Northcentral	2	2.16	Salvia rosemarinus	Lamiaceae	Rosemaries	Nonnative	Partial	76.67	50.33	51.5	0	0	0	0	0	0	0	0	0	0	0
2	Northcentral	2	2.17	Conradina grandiflora	Lamiaceae	Rosemaries	Native	Partial	148.75	72.5	112.5	2243	65.71	147387.53	76	6	0	10	0	0	5	8
2	Northcentral	2	2.18	Bidens alba	Asteraceae	Bidens	Native	Partial	99.75	38.67	80.42	618	114.94329	71034.95322	7	0	0	22	3	1	0	1
2	Northcentral	2	2.19	Viburnum suspensum	Adoxaceae	Viburnum	Nonnative	Partial	92.75	63	61.25	555	5.513508	3059.99694	0	0	0	0	0	0	0	0
2	Northcentral	2	2.2	Salvia longispicata x farinacea	Lamiaceae	Salvia	Nonnative	Partial	118.33	86	75.33	1338	48.75	65227.5	22	0	0	7	2	3	0	0
2	Northcentral	3	3.01	Monarda didyma	Lamiaceae	Monarda	Nonnative	Full	50.5	29.33	35.83	887	10.04	8905.48	0	0	0	2	0	0	3	3
2	Northcentral	3	3.02	Coreopsis auriculata	Asteraceae	Coreopsis	Nonnative	Full	58.92	25.33	46.25	225	404.00976	90902.196	0	0	0	20	0	0	1	6
2	Northcentral	3	3.03	Bidens hybrid	Asteraceae	Bidens	Nonnative	Full	44.25	14.33	37.08	91	49.103208	4468.391928	0	0	0	6	3	0	0	0
2	Northcentral	3	3.04	Bidens alba	Asteraceae	Bidens	Native	Full	77.5	35.33	59.83	438	182.676186	80012.16947	13	0	0	28	15	2	7	0
2	Northcentral	3	3.05	Ilex glabra	Aquifoliaceae	Ilex	Native	Full	179	138	110	1649	3.644256	6009.378144	0	0	0	3	14	58	1	0
2	Northcentral	3	3.06	Hibiscus grandiflorus	Malvaceae	Hibiscus	Native	Full	105.75	81.5	65	23	3762.953502	86547.93055	0	0	0	6	0	0	2	0
2	Northcentral	3	3.07	Ilex cornuta	Aquifoliaceae	Ilex	Nonnative	Full	136.75	94.5	89.5	86	0	0	0	0	0	0	3	0	0	0
2	Northcentral	3	3.08	Conradina grandiflora	Lamiaceae	Rosemaries	Native	Full	138.5	64.33	109.83	3034	67.86	205887.24	85	9	0	15	4	2	2	0
2	Northcentral	3	3.09	Salvia rosemarinus	Lamiaceae	Rosemaries	Nonnative	Full	76.42	54.33	50.25	0	0	0	0	0	0	0	0	0	0	0
2	Northcentral	3	3.1	Salvia longispicata x farinacea	Lamiaceae	Salvia	Nonnative	Full	145.42	92	99.42	2109	63.29	133478.61	55	82	8	3	6	0	4	0
2	Northcentral	3	3.11	Scutellaria arrenicola	Lamiaceae	Scutellaria	Native	Full	66.42	37.33	47.75	183	161.24	29506.92	0	2	0	1	0	0	0	0
2	Northcentral	3	3.12	Viburnum obovatum	Adoxaceae	Viburnum	Native	Full	242.75	152.5	166.5	1310	0.518364	679.05684	0	0	0	0	0	0	0	0
2	Northcentral	3	3.13	Monarda punctata	Lamiaceae	Monarda	Native	Full	140	63	108.5	3868	36.5	141182	0	38	8	1	13	0	0	3
2	Northcentral	3	3.14	Viburnum suspensum	Adoxaceae	Viburnum	Nonnative	Full	152.25	79.5	112.5	901	8.152452	7345.359252	13	0	0	0	1	4	1	0
2	Northcentral	3	3.15	Gaillardia grandiflora	Asteraceae	Gaillardia	Nonnative	Full	122.67	47.67	98.83	825	1163.680056	960036.0462	67	3	30	169	5	0	5	1
2	Northcentral	3	3.16	Hibiscus syriacus	Malvaceae	Hibiscus	Nonnative	Full	79.75	100	29.75	5	232.187802	1160.93901	0	0	0	0	0	0	0	0
2	Northcentral	3	3.17	Scutellaria javanica	Lamiaceae	Scutellaria	Nonnative	Full	62.42	29	47.92	249	72.36	18017.64	0	0	0	0	0	0	0	0
2	Northcentral	3	3.18	Salvia azurea	Lamiaceae	Salvia	Native	Full	81.33	75.33	43.67	248	105.38	26134.24	0	0	0	0	3	0	0	3
2	Northcentral	3	3.19	Coreopsis leavenworthii	Asteraceae	Coreopsis	Native	Full	82.67	60.67	52.33	534	208.95567	111582.3278	0	0	0	9	36	0	0	2
2	Northcentral	3	3.2	Gaillardia pulchella	Asteraceae	Gaillardia	Native	Full	148.83	69	114.33	1403	947.451582	1329274.57	10	0	0	191	5	0	3	0
2	Northcentral	4	4.01	Conradina grandiflora	Lamiaceae	Rosemaries	Native	Partial	131.83	66.67	103.17	1701	60.1	102230.1	104	0	2	6	1	0	0	0
2	Northcentral	4	4.02	Salvia rosemarinus	Lamiaceae	Rosemaries	Nonnative	Partial	75.42	54.67	48.08	0	0.3	0	0	0	0	0	0	0	0	0
2	Northcentral	4	4.03	Viburnum obovatum	Adoxaceae	Viburnum	Native	Partial	207.25	140	137.25	1469	5.41926	7960.89294	0	0	0	0	0	0	0	0
2	Northcentral	4	4.04	Salvia longispicata x farinacea	Lamiaceae	Salvia	Nonnative	Partial	143.83	95	96.5	2746	65.6	180137.6	35	94	33	14	13	1	0	0
2	Northcentral	4	4.05	Hibiscus syriacus	Malvaceae	Hibiscus	Nonnative	Partial	66.25	78.5	27	9	30.410688	273.696192	0	0	0	0	0	0	0	0
2	Northcentral	4	4.06	Gaillardia grandiflora	Asteraceae	Gaillardia	Nonnative	Partial	90.58	38	71.58	329	769.472088	253156.317	14	0	0	26	0	0	0	0
2	Northcentral	4	4.07	Salvia azurea	Lamiaceae	Salvia	Native	Partial	88.17	68.33	54	580	109.46	63486.8	0	11	1	12	0	0	1	0
2	Northcentral	4	4.08	Bidens hybrid	Asteraceae	Bidens	Nonnative	Partial	44.67	14.33	37.5	21	29.106924	611.245404	1	0	0	1	0	0	0	0
2	Northcentral	4	4.09	Coreopsis leavenworthii	Asteraceae	Coreopsis	Native	Partial	65	42	44	285	171.044412	48747.65742	0	0	0	17	18	0	2	1
2	Northcentral	4	4.1	Coreopsis auriculata	Asteraceae	Coreopsis	Nonnative	Partial	54	21.33	43.33	80	306.46308	24517.0464	0	0	0	0	0	0	0	0
2	Northcentral	4	4.11	Scutellaria arrenicola	Lamiaceae	Scutellaria	Native	Partial	53.58	33	37.08	265	107.08	28376.2	0	1	0	3	0	0	1	0
2	Northcentral	4	4.12	Monarda didyma	Lamiaceae	Monarda	Nonnative	Partial	43.5	24	31.5	169	8.11	1370.59	0	5	0	1	0	0	2	1
2	Northcentral	4	4.13	Ilex glabra	Aquifoliaceae	Ilex	Native	Partial	180	135.5	123.75	1350	1.327326	1791.8901	0	0	1	1	15	59	0	8
2	Northcentral	4	4.14	Scutellaria javanica	Lamiaceae	Scutellaria	Nonnative	Partial	84.25	22.67	72.92	119	75.81	9021.39	0	0	0	0	0	0	0	0
2	Northcentral	4	4.15	Gaillardia pulchella	Asteraceae	Gaillardia	Native	Partial	133.08	54.67	106.25	639	647.350242	413656.8046	1	1	6	113	2	0	0	1
2	Northcentral	4	4.16	Monarda punctata	Lamiaceae	Monarda	Native	Partial	132	47.33	108.33	1411	17.24	24325.64	0	0	13	0	7	0	0	0
2	Northcentral	4	4.17	Bidens alba	Asteraceae	Bidens	Native	Partial	102.5	32.67	86.17	475	79.301838	37668.37305	7	0	0	13	6	0	2	0
2	Northcentral	4	4.18	Ilex cornuta	Aquifoliaceae	Ilex	Nonnative	Partial	116	80.5	75.75	0	0	0	0	0	0	0	0	0	0	0
2	Northcentral	4	4.19	Hibiscus grandiflorus	Malvaceae	Hibiscus	Native	Partial	95.5	79	63	2	1118.786592	2237.573184	0	0	0	0	0	0	0	1
2	Northcentral	4	4.2	Viburnum suspensum	Adoxaceae	Viburnum	Nonnative	Partial	99.75	60	71.25	421	6.613068	2784.101628	4	0	0	0	0	1	1	0
2	Northcentral	5	5.01	Coreopsis auriculata	Asteraceae	Coreopsis	Nonnative	Full	62.5	22.67	51.17	140	292.294464	40921.22496	0	0	0	4	0	0	1	3
2	Northcentral	5	5.02	Monarda punctata	Lamiaceae	Monarda	Native	Full	116.17	49.67	91.33	3074	39.74	122160.76	2	9	2	0	61	1	0	0
2	Northcentral	5	5.03	Viburnum obovatum	Adoxaceae	Viburnum	Native	Full	234	141.5	163.25	1604	0.251328	403.130112	0	0	0	0	0	0	0	0
2	Northcentral	5	5.04	Conradina grandiflora	Lamiaceae	Rosemaries	Native	Full	137.17	64.67	104.83	2198	73.81	162234.38	58	31	1	1	3	1	5	1
2	Northcentral	5	5.05	Scutellaria javanica	Lamiaceae	Scutellaria	Nonnative	Full	62.5	18.67	53.17	58	69.11	4008.38	0	0	0	0	0	0	0	0
2	Northcentral	5	5.06	Ilex glabra	Aquifoliaceae	Ilex	Native	Full	199	154.5	130.5	2930	3.047352	8928.74136	2	0	0	0	25	286	0	12
2	Northcentral	5	5.07	Bidens hybrid	Asteraceae	Bidens	Nonnative	Full	51.5	14.33	44.33	111	87.006612	9657.733932	0	0	0	0	0	1	0	0
2	Northcentral	5	5.08	Gaillardia pulchella	Asteraceae	Gaillardia	Native	Full	163.5	64.33	138.17	1046	628.422102	657329.5187	10	0	0	176	12	1	0	5
2	Northcentral	5	5.09	Hibiscus syriacus	Malvaceae	Hibiscus	Nonnative	Full	63.25	67.5	30.75	3	308.6622	925.9866	0	0	0	0	0	0	0	0
2	Northcentral	5	5.1	Gaillardia grandiflora	Asteraceae	Gaillardia	Nonnative	Full	121.08	48.67	96.75	697	850.344726	592690.274	27	0	0	117	8	5	4	0
2	Northcentral	5	5.11	Ilex cornuta	Aquifoliaceae	Ilex	Nonnative	Full	153.75	113.5	97	6	3.031644	18.189864	0	0	0	0	0	1	0	0
2	Northcentral	5	5.12	Salvia rosemarinus	Lamiaceae	Rosemaries	Nonnative	Full	94.67	53	71.67	203	0.42	85.26	0	0	0	0	0	0	0	1
2	Northcentral	5	5.13	Scutellaria arrenicola	Lamiaceae	Scutellaria	Native	Full	59.33	28.33	45.17	292	138.64	40482.88	0	0	0	1	0	0	0	0
2	Northcentral	5	5.14	Bidens alba	Asteraceae	Bidens	Native	Full	73.58	26	65.58	1111	144.490038	160528.4322	21	0	0	18	6	7	11	4
2	Northcentral	5	5.15	Viburnum suspensum	Adoxaceae	Viburnum	Nonnative	Full	119.25	77.5	84.25	778	6.738732	5242.733496	9	0	0	0	2	5	1	0
2	Northcentral	5	5.16	Monarda didyma	Lamiaceae	Monarda	Nonnative	Full	61.08	45.33	38.42	1208	7.95	9603.6	5	6	0	3	0	0	0	0
2	Northcentral	5	5.17	Salvia longispicata x farinacea	Lamiaceae	Salvia	Nonnative	Full	91.92	69	57.42	1327	65.09	86374.43	5	11	0	2	0	0	1	1
2	Northcentral	5	5.18	Coreopsis leavenworthii	Asteraceae	Coreopsis	Native	Full	53.75	26.67	40.42	506	180.005826	91082.94796	0	0	0	4	81	0	0	0
2	Northcentral	5	5.19	Hibiscus grandiflorus	Malvaceae	Hibiscus	Native	Full	49	37.5	30.25	3	1526.181426	4578.544278	0	0	0	3	3	0	0	5
2	Northcentral	5	5.2	Salvia azurea	Lamiaceae	Salvia	Native	Full	94.67	65	62.17	449	94.98	42646.02	2	28	5	0	7	0	1	0
2	Northcentral	6	6.01	Gaillardia pulchella	Asteraceae	Gaillardia	Native	Partial	153.17	63.33	121.5	1079	839.781096	906123.8026	3	0	0	114	20	2	9	0
2	Northcentral	6	6.02	Hibiscus grandiflorus	Malvaceae	Hibiscus	Native	Partial	59.75	28	45.75	1	2475.46299	2475.46299	0	0	0	0	0	0	0	0
2	Northcentral	6	6.03	Conradina grandiflora	Lamiaceae	Rosemaries	Native	Partial	128.67	62.67	97.33	2324	60.19	139881.56	83	0	0	5	1	0	3	0
2	Northcentral	6	6.04	Ilex cornuta	Aquifoliaceae	Ilex	Nonnative	Partial	134.75	103	83.5	20	1.382304	27.64608	0	0	0	0	0	0	0	1
2	Northcentral	6	6.05	Scutellaria javanica	Lamiaceae	Scutellaria	Nonnative	Partial	78.5	19	69	109	70.55	7689.95	0	0	0	0	0	0	0	0
2	Northcentral	6	6.06	Bidens hybrid	Asteraceae	Bidens	Nonnative	Partial	50.92	18.67	41.58	32	48.671238	1557.479616	0	0	0	3	0	1	0	0
2	Northcentral	6	6.07	Salvia rosemarinus	Lamiaceae	Rosemaries	Nonnative	Partial	58	47	34.5	0	0	0	0	0	0	0	0	0	0	0
2	Northcentral	6	6.08	Viburnum suspensum	Adoxaceae	Viburnum	Nonnative	Partial	115.75	69	82.5	266	7.531986	2003.508276	14	0	0	0	0	0	1	0
2	Northcentral	6	6.09	Hibiscus syriacus	Malvaceae	Hibiscus	Nonnative	Partial	74.75	80	34.75	2	386.047662	772.095324	0	0	0	0	0	0	0	4
2	Northcentral	6	6.1	Ilex glabra	Aquifoliaceae	Ilex	Native	Partial	185.25	135.5	122.5	1643	3.353658	5510.060094	28	0	0	0	41	200	0	0
2	Northcentral	6	6.11	Viburnum obovatum	Adoxaceae	Viburnum	Native	Partial	194.25	139.5	124.5	1378	5.097246	7024.004988	0	0	0	0	0	0	0	5
2	Northcentral	6	6.12	Monarda didyma	Lamiaceae	Monarda	Nonnative	Partial	44.83	23	33.33	819	8.03	6576.57	0	0	0	0	0	0	0	0
2	Northcentral	6	6.13	Gaillardia grandiflora	Asteraceae	Gaillardia	Nonnative	Partial	48.33	19.67	38.5	54	591.021354	31915.15312	0	0	0	8	0	0	0	0
2	Northcentral	6	6.14	Salvia longispicata x farinacea	Lamiaceae	Salvia	Nonnative	Partial	157	91	111.5	1285	59.84	76894.4	44	0	0	12	2	0	4	0
2	Northcentral	6	6.15	Salvia azurea	Lamiaceae	Salvia	Native	Partial	91.67	71.33	56	472	93.43	44098.96	0	31	0	0	1	0	0	0
2	Northcentral	6	6.16	Scutellaria arrenicola	Lamiaceae	Scutellaria	Native	Partial	77	38	58	236	114.83	27099.88	0	5	0	7	0	0	1	1
2	Northcentral	6	6.17	Monarda punctata	Lamiaceae	Monarda	Native	Partial	135.33	69	100.83	3579	32.46	116174.34	0	8	3	0	45	0	0	0
2	Northcentral	6	6.18	Bidens alba	Asteraceae	Bidens	Native	Partial	67.17	31.67	51.33	425	110.568612	46991.6601	6	0	0	18	19	0	1	0
2	Northcentral	6	6.19	Coreopsis auriculata	Asteraceae	Coreopsis	Nonnative	Partial	70.33	25.33	57.67	101	272.109684	27483.07808	0	0	0	0	2	1	0	0
2	Northcentral	6	6.2	Coreopsis leavenworthii	Asteraceae	Coreopsis	Native	Partial	48.67	29.33	34	189	190.49877	36004.26753	0	0	0	1	31	0	0	0
2	Northcentral	7	7.01	Ilex glabra	Aquifoliaceae	Ilex	Native	Full	207.5	150.5	132.25	4223	10.084536	42586.99553	0	0	0	0	21	266	0	0
2	Northcentral	7	7.02	Coreopsis auriculata	Asteraceae	Coreopsis	Nonnative	Full	73.42	24.33	61.25	288	352.68387	101572.9546	0	0	0	25	1	6	18	1
2	Northcentral	7	7.03	Ilex cornuta	Aquifoliaceae	Ilex	Nonnative	Full	118.5	84.5	76.25	15	2.929542	43.94313	0	0	0	0	0	0	0	0
2	Northcentral	7	7.04	Hibiscus syriacus	Malvaceae	Hibiscus	Nonnative	Full	54.75	54	28	2	244.856304	489.712608	0	0	0	0	0	0	0	0
2	Northcentral	7	7.05	Monarda punctata	Lamiaceae	Monarda	Native	Full	110.33	51	84.83	4098	41.43	169780.14	0	20	1	0	94	0	3	0
2	Northcentral	7	7.06	Salvia rosemarinus	Lamiaceae	Rosemaries	Nonnative	Full	74	48.67	49.67	0	0	0	0	0	0	0	0	0	0	0
2	Northcentral	7	7.07	Gaillardia grandiflora	Asteraceae	Gaillardia	Nonnative	Full	150.83	58.67	121.5	1158	893.384646	1034539.42	65	0	0	104	6	8	10	0
2	Northcentral	7	7.08	Viburnum suspensum	Adoxaceae	Viburnum	Nonnative	Full	136.75	88.5	92.5	116	7.453446	864.599736	0	0	0	0	0	0	0	0
2	Northcentral	7	7.09	Coreopsis leavenworthii	Asteraceae	Coreopsis	Native	Full	80.58	56.67	52.25	1000	237.316464	237316.464	0	0	3	17	61	0	0	2
2	Northcentral	7	7.1	Salvia azurea	Lamiaceae	Salvia	Native	Full	91.42	74.33	54.25	472	87.53	41314.16	0	16	1	5	0	0	0	0
2	Northcentral	7	7.11	Viburnum obovatum	Adoxaceae	Viburnum	Native	Full	206.75	143	135.25	1868	4.099788	7658.403984	0	0	0	0	0	0	0	0
2	Northcentral	7	7.12	Hibiscus grandiflorus	Malvaceae	Hibiscus	Native	Full	66	51	40.5	11	2589.118224	28480.30046	0	0	0	4	0	0	1	0
2	Northcentral	7	7.13	Scutellaria arrenicola	Lamiaceae	Scutellaria	Native	Full	56.92	30	41.92	330	105.73	34890.9	0	17	1	0	5	0	0	0
2	Northcentral	7	7.14	Bidens hybrid	Asteraceae	Bidens	Nonnative	Full	53	33	36.5	50	67.23024	3361.512	0	0	0	0	0	0	0	0
2	Northcentral	7	7.15	Monarda didyma	Lamiaceae	Monarda	Nonnative	Full	56.42	20	46.42	1206	8.17	9853.02	1	0	0	6	0	0	12	0
2	Northcentral	7	7.16	Conradina grandiflora	Lamiaceae	Rosemaries	Native	Full	136.75	62	105.75	3728	88.66	330524.48	147	15	0	8	0	7	3	0
2	Northcentral	7	7.17	Gaillardia pulchella	Asteraceae	Gaillardia	Native	Full	127.33	58	98.33	920	662.115762	609146.501	15	0	4	126	7	0	3	0
2	Northcentral	7	7.18	Salvia longispicata x farinacea	Lamiaceae	Salvia	Nonnative	Full	122.33	79	82.83	1243	57.92	71994.56	12	25	0	12	4	0	0	0
2	Northcentral	7	7.19	Scutellaria javanica	Lamiaceae	Scutellaria	Nonnative	Full	56.83	29.67	42	66	77.87	5139.42	0	0	0	0	0	0	0	0
2	Northcentral	7	7.2	Bidens alba	Asteraceae	Bidens	Native	Full	88.08	36	70.08	1147	181.54521	208232.3559	23	0	0	25	7	2	11	0
2	Northcentral	8	8.01	Bidens hybrid	Asteraceae	Bidens	Nonnative	Partial	48.08	15.33	40.42	24	39.30927	943.42248	0	0	0	0	0	0	0	0
2	Northcentral	8	8.02	Monarda punctata	Lamiaceae	Monarda	Native	Partial	103.75	47.67	79.92	2438	8.88	21649.44	0	5	0	11	55	0	0	1
2	Northcentral	8	8.03	Coreopsis auriculata	Asteraceae	Coreopsis	Nonnative	Partial	47.75	22.33	36.58	105	271.520634	28509.66657	0	0	0	9	1	0	0	6
2	Northcentral	8	8.04	Conradina grandiflora	Lamiaceae	Rosemaries	Native	Partial	172.33	81.33	131.67	3689	55.68	205403.52	74	44	23	1	0	0	4	1
2	Northcentral	8	8.05	Scutellaria arrenicola	Lamiaceae	Scutellaria	Native	Partial	63.75	39	44.25	191	60.05	11469.55	0	11	8	1	0	0	0	2
2	Northcentral	8	8.06	Salvia azurea	Lamiaceae	Salvia	Native	Partial	73.5	56	45.5	196	75.95	14886.2	0	0	0	0	0	0	0	0
2	Northcentral	8	8.07	Bidens alba	Asteraceae	Bidens	Native	Partial	102.5	46.33	79.33	1297	122.773728	159237.5252	11	0	0	43	25	14	8	0
2	Northcentral	8	8.08	Gaillardia pulchella	Asteraceae	Gaillardia	Native	Partial	127.33	56.33	99.83	774	659.46111	510422.8991	1	1	0	111	1	1	14	0
2	Northcentral	8	8.09	Viburnum obovatum	Adoxaceae	Viburnum	Native	Partial	216	166.5	132.75	584	6.039726	3527.199984	0	0	0	0	0	0	0	0
2	Northcentral	8	8.1	Coreopsis leavenworthii	Asteraceae	Coreopsis	Native	Partial	61.25	34.33	44.08	183	146.335728	26779.43822	0	0	0	5	15	0	0	1
2	Northcentral	8	8.11	Scutellaria javanica	Lamiaceae	Scutellaria	Nonnative	Partial	69	22	59.33	148	38.53	5702.44	0	0	0	0	0	0	0	2
2	Northcentral	8	8.12	Viburnum suspensum	Adoxaceae	Viburnum	Nonnative	Partial	147.25	96.5	99	367	5.77269	2118.57723	13	0	0	0	0	5	1	0
2	Northcentral	8	8.13	Salvia longispicata x farinacea	Lamiaceae	Salvia	Nonnative	Partial	120.17	77.67	81.33	1296	48.34	62648.64	16	0	0	0	0	0	0	0
2	Northcentral	8	8.14	Salvia rosemarinus	Lamiaceae	Rosemaries	Nonnative	Partial	72.5	48.67	48.17	0	0	0	0	0	0	0	0	0	0	0
2	Northcentral	8	8.15	Gaillardia grandiflora	Asteraceae	Gaillardia	Nonnative	Partial	103	42	82	482	891.86097	429876.9875	7	0	0	90	0	2	0	1
2	Northcentral	8	8.16	Hibiscus syriacus	Malvaceae	Hibiscus	Nonnative	Partial	76.75	80	36.75	4	367.205916	1468.823664	0	0	0	1	0	0	0	0
2	Northcentral	8	8.17	Ilex glabra	Aquifoliaceae	Ilex	Native	Partial	183.25	145.5	119.25	2353	3.471468	8168.364204	0	0	0	0	31	132	1	0
2	Northcentral	8	8.18	Monarda didyma	Lamiaceae	Monarda	Nonnative	Partial	56.08	32.33	39.92	1029	9.92	10207.68	0	0	0	3	0	0	0	0
2	Northcentral	8	8.19	Ilex cornuta	Aquifoliaceae	Ilex	Nonnative	Partial	112	69.5	77.25	6	2.128434	12.770604	0	0	0	0	0	0	0	0
2	Northcentral	8	8.2	Hibiscus grandiflorus	Malvaceae	Hibiscus	Native	Partial	105.5	73	69	1	1814.94159	1814.94159	0	0	0	0	0	0	0	0
2	North	9	9.01	Coreopsis leavenworthii	Asteraceae	Coreopsis	Native	Full	29.5	8	25.5	4	35.437248	141.748992	0	0	0	0	0	1	0	0
2	North	9	9.02	Bidens hybrid	Asteraceae	Bidens	Nonnative	Full	15.5	20	5.5	187	92.44158	17286.57546	0	0	0	2	0	4	0	0
2	North	9	9.03	Salvia rosemarinus	Lamiaceae	Rosemaries	Nonnative	Full	71	56.33	42.83	274	7.38	2022.12	7	0	0	5	0	0	0	0
2	North	9	9.04	Scutellaria arrenicola	Lamiaceae	Scutellaria	Native	Full	34	21	23.5	45	0	0	0	2	0	6	0	6	1	0
2	North	9	9.05	Salvia longispicata x farinacea	Lamiaceae	Salvia	Nonnative	Full	154.67	100	104.67	2713	15.36	41671.68	0	142	7	7	3	0	8	0
2	North	9	9.06	Scutellaria javanica	Lamiaceae	Scutellaria	Nonnative	Full	74.17	34.33	57	0	0	0	0	0	0	0	0	0	0	0
2	North	9	9.07	Conradina grandiflora	Lamiaceae	Rosemaries	Native	Full	49.83	39.33	30.17	78	52.18	4070.04	0	0	0	23	0	1	0	0
2	North	9	9.08	Bidens alba	Asteraceae	Bidens	Native	Full	152	96.67	117.17	980	166.614756	163282.4609	2	3	0	71	28	4	0	3
2	North	9	9.09	Monarda didyma	Lamiaceae	Monarda	Nonnative	Full	55.67	30	40.67	3766	24.28	91438.48	0	0	0	15	0	0	12	3
2	North	9	9.1	Hibiscus grandiflorus	Malvaceae	Hibiscus	Native	Full	225.25	143.5	153.5	3	0	0	0	0	0	1	1	0	0	10
2	North	9	9.11	Ilex cornuta	Aquifoliaceae	Ilex	Nonnative	Full	152	99.5	102.25	70	5.246472	367.25304	0	0	0	0	0	0	0	0
2	North	9	9.12	Viburnum obovatum	Adoxaceae	Viburnum	Native	Full	295.75	181.5	205	581	0	0	0	0	0	1	0	4	0	0
2	North	9	9.13	Coreopsis auriculata	Asteraceae	Coreopsis	Nonnative	Full	88	97	39.5	9	14.1372	127.2348	0	0	0	4	0	0	0	0
2	North	9	9.14	Gaillardia pulchella	Asteraceae	Gaillardia	Native	Full	111	54.67	83.67	334	833.874888	278514.2126	12	16	6	198	44	1	2	7
2	North	9	9.15	Viburnum suspensum	Adoxaceae	Viburnum	Nonnative	Full	148	94.5	100.75	25	6.094704	152.3676	1	0	0	0	0	0	0	2
2	North	9	9.16	Hibiscus syriacus	Malvaceae	Hibiscus	Nonnative	Full	99.25	108.5	47	17	265.905024	4520.385408	0	0	0	0	0	1	0	0
2	North	9	9.17	Salvia azurea	Lamiaceae	Salvia	Native	Full	122.5	88	78.5	691	26.96	18629.36	0	0	0	3	4	8	0	0
2	North	9	9.18	Monarda punctata	Lamiaceae	Monarda	Native	Full	99.83	61.67	69	986	0	0	0	0	0	0	10	0	3	0
2	North	9	9.19	Ilex glabra	Aquifoliaceae	Ilex	Native	Full	241.75	172	155.75	11416	27.080592	309152.0383	29	0	0	0	29	257	0	3
2	North	9	9.2	Gaillardia grandiflora	Asteraceae	Gaillardia	Nonnative	Full	25.5	15	18	47	390.97212	18375.68964	10	0	0	6	0	0	0	1
2	North	10	10.01	Coreopsis auriculata	Asteraceae	Coreopsis	Nonnative	Partial	19	8.67	14.67	4	0	0	0	0	0	11	1	0	0	0
2	North	10	10.02	Gaillardia pulchella	Asteraceae	Gaillardia	Native	Partial	65.08	32.67	48.75	275	261.333996	71866.8489	0	0	0	108	0	0	4	2
2	North	10	10.03	Viburnum suspensum	Adoxaceae	Viburnum	Nonnative	Partial	149.92	103	98.42	0	6.393156	0	0	0	0	0	0	1	0	0
2	North	10	10.04	Monarda didyma	Lamiaceae	Monarda	Nonnative	Partial	44.83	18	35.83	1388	10.26	14240.88	0	0	0	4	0	0	0	10
2	North	10	10.05	Scutellaria javanica	Lamiaceae	Scutellaria	Nonnative	Partial	99.42	22.67	88.08	1	3.06	3.06	0	0	0	0	0	0	0	0
2	North	10	10.06	Hibiscus grandiflorus	Malvaceae	Hibiscus	Native	Partial	205.75	161	125.25	18	5737.347	103272.246	0	0	0	0	0	0	0	0
2	North	10	10.07	Salvia longispicata x farinacea	Lamiaceae	Salvia	Nonnative	Partial	177.33	121	116.83	3125	23.14	72312.5	0	172	28	5	1	0	7	3
2	North	10	10.08	Gaillardia grandiflora	Asteraceae	Gaillardia	Nonnative	Partial	56	29	41.5	49	350.6811	17183.3739	0	0	0	28	2	0	0	3
2	North	10	10.09	Salvia rosemarinus	Lamiaceae	Rosemaries	Nonnative	Partial	200.33	114.67	143	2715	4.48	12163.2	11	46	15	51	0	3	2	0
2	North	10	10.1	Hibiscus syriacus	Malvaceae	Hibiscus	Nonnative	Partial	131	125.5	68.25	19	181.490232	3448.314408	0	0	0	0	1	0	0	2
2	North	10	10.11	Scutellaria arrenicola	Lamiaceae	Scutellaria	Native	Partial	60.67	31.67	44.83	32	0	0	0	0	0	0	0	0	0	0
2	North	10	10.12	Salvia azurea	Lamiaceae	Salvia	Native	Partial	106.17	80	73.33	916	30.98	28377.68	0	0	0	4	0	2	0	0
2	North	10	10.13	Ilex glabra	Aquifoliaceae	Ilex	Native	Partial	231.5	173	145	7504	14.37282	107853.6413	40	0	2	6	41	60	0	2
2	North	10	10.14	Bidens hybrid	Asteraceae	Bidens	Nonnative	Partial	0	0	0	42	36.332604	1525.969368	0	0	0	0	0	1	1	1
2	North	10	10.15	Ilex cornuta	Aquifoliaceae	Ilex	Nonnative	Partial	160.75	120	100.75	58	10.75998	624.07884	7	0	0	1	7	0	0	21
2	North	10	10.16	Conradina grandiflora	Lamiaceae	Rosemaries	Native	Partial	72.5	41	52	1128	31.36	35374.08	0	26	0	5	0	5	0	0
2	North	10	10.17	Viburnum obovatum	Adoxaceae	Viburnum	Native	Partial	240.5	158.5	161.25	1642	2.654652	4358.938584	1	5	0	0	0	1	0	0
2	North	10	10.18	Bidens alba	Asteraceae	Bidens	Native	Partial	121.17	72.67	84.83	516	82.15284	42390.86544	0	7	0	34	3	10	6	7
2	North	10	10.19	Coreopsis leavenworthii	Asteraceae	Coreopsis	Native	Partial	69.33	35.33	51.67	257	84.74466	21779.37762	0	0	0	8	1	0	0	0
2	North	10	10.2	Monarda punctata	Lamiaceae	Monarda	Native	Partial	107	51	81.5	160	0	0	0	0	0	1	2	0	0	1
2	North	11	11.01	Monarda didyma	Lamiaceae	Monarda	Nonnative	Full	45.67	23.33	34	2209	8.88	19615.92	0	2	0	3	0	1	0	1
2	North	11	11.02	Coreopsis leavenworthii	Asteraceae	Coreopsis	Native	Full	44	16.67	35.67	36	88.27896	3178.04256	0	0	0	12	0	0	2	0
2	North	11	11.03	Scutellaria javanica	Lamiaceae	Scutellaria	Nonnative	Full	90.33	24.33	78.17	116	29.78	3454.48	0	0	0	0	0	0	0	0
2	North	11	11.04	Scutellaria arrenicola	Lamiaceae	Scutellaria	Native	Full	46.17	21.67	35.33	66	5.78	381.48	0	0	0	2	0	0	0	2
2	North	11	11.05	Bidens alba	Asteraceae	Bidens	Native	Full	141.17	81.67	100.33	1479	185.11878	273790.6756	6	13	0	66	7	19	5	6
2	North	11	11.06	Coreopsis auriculata	Asteraceae	Coreopsis	Nonnative	Full	38.17	22	27.17	17	110.081664	1871.388288	0	0	0	2	0	0	0	1
2	North	11	11.07	Bidens hybrid	Asteraceae	Bidens	Nonnative	Full	20	8.5	15.75	38	43.338372	1646.858136	0	0	0	0	0	2	0	0
2	North	11	11.08	Hibiscus grandiflorus	Malvaceae	Hibiscus	Native	Full	163	138	94	24	3550.981896	85223.5655	0	0	0	2	0	0	0	45
2	North	11	11.09	Viburnum suspensum	Adoxaceae	Viburnum	Nonnative	Full	151.75	87	108.25	58	4.79094	277.87452	6	0	0	0	0	0	0	0
2	North	11	11.1	Monarda punctata	Lamiaceae	Monarda	Native	Full	75.83	36	57.83	206	0	0	1	0	0	1	3	0	0	0
2	North	11	11.11	Ilex glabra	Aquifoliaceae	Ilex	Native	Full	240.75	152.5	164.5	8423	17.404464	146597.8003	31	0	0	0	2	191	5	3
2	North	11	11.12	Conradina grandiflora	Lamiaceae	Rosemaries	Native	Full	149	65	116.5	985	77.46	76298.1	0	16	0	16	3	2	5	0
2	North	11	11.13	Salvia longispicata x farinacea	Lamiaceae	Salvia	Nonnative	Full	195	116	137	2021	21.52	43491.92	12	63	20	9	0	2	36	0
2	North	11	11.14	Gaillardia pulchella	Asteraceae	Gaillardia	Native	Full	175.67	73.33	139	670	527.129064	353176.4729	1	21	0	217	3	2	0	0
2	North	11	11.15	Ilex cornuta	Aquifoliaceae	Ilex	Nonnative	Full	170	110	115	95	5.906208	561.08976	3	0	0	0	9	2	0	1
2	North	11	11.16	Salvia rosemarinus	Lamiaceae	Rosemaries	Nonnative	Full	136.5	93	90	244	3.42	834.48	1	0	0	1	0	0	0	12
2	North	11	11.17	Viburnum obovatum	Adoxaceae	Viburnum	Native	Full	292.5	196	194.5	209	0	0	1	0	0	0	0	0	0	0
2	North	11	11.18	Hibiscus syriacus	Malvaceae	Hibiscus	Nonnative	Full	129.75	126.5	66.5	13	0	0	1	0	0	2	0	0	0	6
2	North	11	11.19	Gaillardia grandiflora	Asteraceae	Gaillardia	Nonnative	Full	37.17	12.33	31	37	544.093704	20131.46705	1	0	0	17	0	0	1	2
2	North	11	11.2	Salvia azurea	Lamiaceae	Salvia	Native	Full	103.67	72.67	67.33	812	26.36	21404.32	1	0	0	1	0	0	3	0
2	North	12	12.01	Ilex glabra	Aquifoliaceae	Ilex	Native	Partial	220	144.5	147.75	5561	9.534756	53022.77812	19	0	0	0	9	75	0	0
2	North	12	12.02	Coreopsis auriculata	Asteraceae	Coreopsis	Nonnative	Partial	47.17	27	33.67	116	152.901672	17736.59395	0	0	0	27	0	3	0	0
2	North	12	12.03	Gaillardia grandiflora	Asteraceae	Gaillardia	Nonnative	Partial	43.5	24.67	31.17	62	282.225636	17497.98943	0	0	0	37	0	1	0	8
2	North	12	12.04	Ilex cornuta	Aquifoliaceae	Ilex	Nonnative	Partial	162	114.5	104.75	30	0.753984	22.61952	4	0	0	0	0	2	0	0
2	North	12	12.05	Bidens hybrid	Asteraceae	Bidens	Nonnative	Partial	14.25	6.5	11	62	55.103664	3416.427168	0	0	0	22	0	1	4	0
2	North	12	12.06	Monarda didyma	Lamiaceae	Monarda	Nonnative	Partial	39.17	23.33	27.5	931	4.06	3779.86	0	0	0	1	0	0	0	0
2	North	12	12.07	Viburnum obovatum	Adoxaceae	Viburnum	Native	Partial	297.25	194.5	200	1645	0	0	0	0	0	0	0	0	0	0
2	North	12	12.08	Bidens alba	Asteraceae	Bidens	Native	Partial	134	79	94.5	1526	89.095776	135960.1542	0	6	0	85	2	18	7	0
2	North	12	12.09	Salvia rosemarinus	Lamiaceae	Rosemaries	Nonnative	Partial	197	120	137	2343	9.02	21133.86	35	56	0	11	0	1	0	1
2	North	12	12.1	Salvia azurea	Lamiaceae	Salvia	Native	Partial	77	60.67	46.67	775	5.36	4154	0	14	0	0	0	0	0	0
2	North	12	12.11	Conradina grandiflora	Lamiaceae	Rosemaries	Native	Partial	48	31	32.5	196	32.08	6287.68	0	0	0	0	0	0	0	0
2	North	12	12.12	Viburnum suspensum	Adoxaceae	Viburnum	Nonnative	Partial	151.75	91	106.25	61	5.560632	339.198552	10	0	0	5	0	2	0	0
2	North	12	12.13	Hibiscus grandiflorus	Malvaceae	Hibiscus	Native	Partial	235.5	163.5	153.75	15	2500.902096	37513.53144	0	0	0	2	0	0	0	24
2	North	12	12.14	Gaillardia pulchella	Asteraceae	Gaillardia	Native	Partial	127.67	64	95.67	407	618.81666	251858.3806	0	0	0	155	1	1	5	0
2	North	12	12.15	Scutellaria arrenicola	Lamiaceae	Scutellaria	Native	Partial	54	30.33	38.83	113	0	0	0	0	0	1	0	2	0	0
2	North	12	12.16	Scutellaria javanica	Lamiaceae	Scutellaria	Nonnative	Partial	85.17	24.33	73	5	7.06	35.3	0	0	0	2	0	0	0	0
2	North	12	12.17	Salvia longispicata x farinacea	Lamiaceae	Salvia	Nonnative	Partial	159	102	108	2651	26.34	69827.34	5	90	35	5	1	4	10	1
2	North	12	12.18	Coreopsis leavenworthii	Asteraceae	Coreopsis	Native	Partial	34.75	21	24.25	1	0	0	0	0	0	0	0	0	0	0
2	North	12	12.19	Monarda punctata	Lamiaceae	Monarda	Native	Partial	94.17	50	69.17	116	0	0	0	0	0	0	2	0	0	0
2	North	12	12.2	Hibiscus syriacus	Malvaceae	Hibiscus	Nonnative	Partial	113.5	105	61	20	457.935324	9158.70648	0	0	0	2	0	0	0	10
2	North	13	13.01	Salvia azurea	Lamiaceae	Salvia	Native	Full	98.33	85	64.67	611	39.42	24085.62	1	21	1	0	0	0	0	0
2	North	13	13.02	Ilex cornuta	Aquifoliaceae	Ilex	Nonnative	Full	155.75	106	102.75	191	1.539384	294.022344	0	0	0	2	6	0	0	0
2	North	13	13.03	Salvia longispicata x farinacea	Lamiaceae	Salvia	Nonnative	Full	188.83	108.33	134.67	4858	24.18	117466.44	1	174	43	4	0	0	1	0
2	North	13	13.04	Monarda punctata	Lamiaceae	Monarda	Native	Full	81.5	41	61	124	0	0	0	0	0	0	8	0	6	1
2	North	13	13.05	Viburnum obovatum	Adoxaceae	Viburnum	Native	Full	291.5	183.5	199.75	575	0	0	0	0	0	0	0	0	0	0
2	North	13	13.06	Monarda didyma	Lamiaceae	Monarda	Nonnative	Full	39.5	21.67	28.67	1138	17.32	19710.16	0	0	0	14	1	0	0	0
2	North	13	13.07	Ilex glabra	Aquifoliaceae	Ilex	Native	Full	243.5	146	170.5	4167	13.27326	55309.67442	55	0	0	48	22	53	0	2
2	North	13	13.08	Gaillardia grandiflora	Asteraceae	Gaillardia	Nonnative	Full	21	14	14	20	460.354356	9207.08712	0	0	0	4	0	0	0	15
2	North	13	13.09	Conradina grandiflora	Lamiaceae	Rosemaries	Native	Full	52.5	36.5	34.25	111	43.06	4779.66	0	0	0	0	0	1	2	0
2	North	13	13.1	Scutellaria arrenicola	Lamiaceae	Scutellaria	Native	Full	52.58	33	36.08	63	0	0	0	0	0	0	0	0	0	0
2	North	13	13.11	Coreopsis auriculata	Asteraceae	Coreopsis	Nonnative	Full	48	24.33	35.83	35	268.198392	9386.94372	0	0	0	45	0	0	0	2
2	North	13	13.12	Bidens alba	Asteraceae	Bidens	Native	Full	118.5	71.67	82.67	1049	128.994096	135314.8067	8	9	0	47	1	12	8	18
2	North	13	13.13	Gaillardia pulchella	Asteraceae	Gaillardia	Native	Full	87.33	47.33	63.67	107	484.371888	51827.79202	0	0	0	99	0	0	0	53
2	North	13	13.14	Coreopsis leavenworthii	Asteraceae	Coreopsis	Native	Full	50.5	24	38.5	237	58.622256	13893.47467	0	0	0	7	9	0	0	0
2	North	13	13.15	Scutellaria javanica	Lamiaceae	Scutellaria	Nonnative	Full	92.17	26	79.17	4	8.72	34.88	0	0	0	0	0	0	0	0
2	North	13	13.16	Salvia rosemarinus	Lamiaceae	Rosemaries	Nonnative	Full	164.5	95.67	116.67	3705	7.56	28009.8	21	87	0	8	1	5	0	3
2	North	13	13.17	Bidens hybrid	Asteraceae	Bidens	Nonnative	Full	0	0	0	139	122.946516	17089.56572	0	0	0	0	0	2	0	0
2	North	13	13.18	Hibiscus syriacus	Malvaceae	Hibiscus	Nonnative	Full	116	112	60	7	0	0	0	0	0	0	0	0	0	0
2	North	13	13.19	Viburnum suspensum	Adoxaceae	Viburnum	Nonnative	Full	180.75	108.5	126.5	72	4.822356	347.209632	6	0	0	0	0	0	0	0
2	North	13	13.2	Hibiscus grandiflorus	Malvaceae	Hibiscus	Native	Full	234.75	145.5	165.75	1	314.16	314.16	0	0	0	0	0	0	0	0
2	North	14	14.01	Salvia rosemarinus	Lamiaceae	Rosemaries	Nonnative	Partial	89	64	57	76	7.28	553.28	0	0	0	0	0	0	0	0
2	North	14	14.02	Viburnum suspensum	Adoxaceae	Viburnum	Nonnative	Partial	172.25	106.5	123	31	5.827668	180.657708	0	0	0	0	0	0	0	0
2	North	14	14.03	Gaillardia pulchella	Asteraceae	Gaillardia	Native	Partial	135.5	71.67	99.67	647	472.386684	305634.1845	2	0	0	293	0	0	1	6
2	North	14	14.04	Bidens alba	Asteraceae	Bidens	Native	Partial	128	76	90	884	41.956068	37089.16411	22	3	0	118	4	2	2	7
2	North	14	14.05	Salvia longispicata x farinacea	Lamiaceae	Salvia	Nonnative	Partial	161.33	97.67	112.5	2138	19.38	41434.44	0	68	34	5	0	2	23	1
2	North	14	14.06	Gaillardia grandiflora	Asteraceae	Gaillardia	Nonnative	Partial	29.33	13	22.83	30	572.996424	17189.89272	0	0	0	29	0	0	0	1
2	North	14	14.07	Ilex cornuta	Aquifoliaceae	Ilex	Nonnative	Partial	195.75	119	136.25	11	2.419032	26.609352	21	0	0	0	0	0	0	2
2	North	14	14.08	Monarda punctata	Lamiaceae	Monarda	Native	Partial	103.5	45	81	7	0	0	0	0	0	0	1	0	0	0
2	North	14	14.09	Salvia azurea	Lamiaceae	Salvia	Native	Partial	95.83	74.67	58.5	697	14.06	9799.82	0	17	0	0	1	1	1	1
2	North	14	14.1	Scutellaria arrenicola	Lamiaceae	Scutellaria	Native	Partial	30.83	16.67	22.5	99	0	0	0	0	0	3	0	3	0	0
2	North	14	14.11	Ilex glabra	Aquifoliaceae	Ilex	Native	Partial	225.75	120.5	165.5	5908	11.121264	65704.42771	90	0	0	0	38	74	1	3
2	North	14	14.12	Coreopsis auriculata	Asteraceae	Coreopsis	Nonnative	Partial	18.17	11	12.67	1	25.1328	25.1328	0	0	0	0	0	0	0	0
2	North	14	14.13	Hibiscus grandiflorus	Malvaceae	Hibiscus	Native	Partial	200	144	128	4	1792.895412	7171.581648	0	1	0	0	0	0	0	4
2	North	14	14.14	Viburnum obovatum	Adoxaceae	Viburnum	Native	Partial	239.5	179.5	149.75	353	3.031644	1070.170332	0	0	0	0	0	0	1	0
2	North	14	14.15	Scutellaria javanica	Lamiaceae	Scutellaria	Nonnative	Partial	77.33	31.5	66.5	73	12.16	887.68	0	0	0	0	0	0	0	0
2	North	14	14.16	Hibiscus syriacus	Malvaceae	Hibiscus	Nonnative	Partial	128.75	106	75.75	13	0	0	0	0	0	0	0	0	0	0
2	North	14	14.17	Conradina grandiflora	Lamiaceae	Rosemaries	Native	Partial	113.67	43	107.5	1047	42.68	44685.96	0	25	0	1	0	1	0	1
2	North	14	14.18	Coreopsis leavenworthii	Asteraceae	Coreopsis	Native	Partial	58	23	46.5	195	54.726672	10671.70104	0	0	0	4	1	1	1	0
2	North	14	14.19	Monarda didyma	Lamiaceae	Monarda	Nonnative	Partial	48.17	19.33	38.5	70	0	0	0	0	0	0	0	0	0	0
2	North	14	14.2	Bidens hybrid	Asteraceae	Bidens	Nonnative	Partial	0	0	0	113	117.825708	13314.305	0	0	0	3	0	3	0	0
2	North	15	15.01	Hibiscus syriacus	Malvaceae	Hibiscus	Nonnative	Full	103.75	90	58.75	8	0	0	0	0	0	0	0	0	0	0
2	North	15	15.02	Viburnum obovatum	Adoxaceae	Viburnum	Native	Full	232	151	156.5	588	2.309076	1357.736688	0	0	0	0	0	0	0	1
2	North	15	15.03	Salvia azurea	Lamiaceae	Salvia	Native	Full	86.67	73.33	50	392	27.9	10936.8	0	3	0	0	0	0	0	0
2	North	15	15.04	Bidens alba	Asteraceae	Bidens	Native	Full	94.83	66.67	69.5	1012	132.167112	133753.1173	1	56	0	34	17	5	3	4
2	North	15	15.05	Ilex cornuta	Aquifoliaceae	Ilex	Nonnative	Full	155	104	103.75	145	5.466384	792.62568	0	0	0	0	1	0	0	0
2	North	15	15.06	Bidens hybrid	Asteraceae	Bidens	Nonnative	Full	0	0	0	76	67.418736	5123.823936	0	0	0	0	0	0	0	0
2	North	15	15.07	Viburnum suspensum	Adoxaceae	Viburnum	Nonnative	Full	166.5	100	116.5	43	5.057976	217.492968	0	0	5	0	0	0	0	0
2	North	15	15.08	Gaillardia pulchella	Asteraceae	Gaillardia	Native	Full	117.33	51.67	91.5	332	446.641272	148284.9023	57	58	0	118	0	1	5	6
2	North	15	15.09	Ilex glabra	Aquifoliaceae	Ilex	Native	Full	225.25	142.5	154	2463	11.655336	28707.09257	21	0	0	0	1	1	0	0
2	North	15	15.1	Monarda punctata	Lamiaceae	Monarda	Native	Full	91	51.33	65.33	186	0	0	0	1	0	0	0	0	0	0
2	North	15	15.11	Scutellaria arrenicola	Lamiaceae	Scutellaria	Native	Full	48	31	32.5	210	45.74	9605.4	0	0	0	4	0	0	1	0
2	North	15	15.12	Conradina grandiflora	Lamiaceae	Rosemaries	Native	Full	133.5	64	103.75	2149	87.68	188424.32	1	6	6	4	1	4	3	0
2	North	15	15.13	Salvia longispicata x farinacea	Lamiaceae	Salvia	Nonnative	Full	185.33	97.5	143	2475	26.72	66132	5	126	29	15	7	0	3	2
2	North	15	15.14	Scutellaria javanica	Lamiaceae	Scutellaria	Nonnative	Full	87.17	28	73.17	205	30.9	6334.5	0	0	0	0	0	0	1	0
2	North	15	15.15	Salvia rosemarinus	Lamiaceae	Rosemaries	Nonnative	Full	149.75	88.5	105.5	3144	6.56	20624.64	7	12	0	10	0	2	0	8
2	North	15	15.16	Coreopsis auriculata	Asteraceae	Coreopsis	Nonnative	Full	18.33	10	13.33	4	8.309532	33.238128	0	0	0	0	0	0	0	0
2	North	15	15.17	Monarda didyma	Lamiaceae	Monarda	Nonnative	Full	28.83	16	20.83	0	0	0	0	0	0	0	0	0	0	0
2	North	15	15.18	Coreopsis leavenworthii	Asteraceae	Coreopsis	Native	Full	44.83	14	37.83	174	53.312952	9276.453648	0	0	0	6	2	1	0	0
2	North	15	15.19	Hibiscus grandiflorus	Malvaceae	Hibiscus	Native	Full	256	167	172.5	4	1429.97778	5719.91112	0	0	0	0	0	0	0	6
2	North	15	15.2	Gaillardia grandiflora	Asteraceae	Gaillardia	Nonnative	Full	34.67	15.67	26.83	61	419.183688	25570.20497	4	0	0	30	0	0	0	1
2	North	16	16.01	Scutellaria arrenicola	Lamiaceae	Scutellaria	Native	Partial	47.5	22.67	36.17	184	0	0	0	0	0	0	1	0	0	0
2	North	16	16.02	Viburnum suspensum	Adoxaceae	Viburnum	Nonnative	Partial	113.25	84	89.5	7	6.691608	46.841256	0	0	0	0	0	0	0	0
2	North	16	16.03	Viburnum obovatum	Adoxaceae	Viburnum	Native	Partial	257.75	166	174.75	231	3.644256	841.823136	0	0	0	0	0	0	0	0
2	North	16	16.04	Monarda punctata	Lamiaceae	Monarda	Native	Partial	113.5	53.67	86.67	627	0	0	0	0	0	0	0	0	0	0
2	North	16	16.05	Gaillardia pulchella	Asteraceae	Gaillardia	Native	Partial	117	48	93	408	325.642548	132862.1596	130	0	0	39	0	0	0	19
2	North	16	16.06	Coreopsis leavenworthii	Asteraceae	Coreopsis	Native	Partial	32.67	10.33	27.5	5	0	0	0	0	0	2	2	0	0	0
2	North	16	16.07	Salvia longispicata x farinacea	Lamiaceae	Salvia	Nonnative	Partial	135.5	70	100.5	1182	18.42	21772.44	0	53	4	13	6	0	12	0
2	North	16	16.08	Gaillardia grandiflora	Asteraceae	Gaillardia	Nonnative	Partial	30.33	17.33	21.67	184	260.564304	47943.83194	63	0	0	16	0	0	0	3
2	North	16	16.09	Hibiscus syriacus	Malvaceae	Hibiscus	Nonnative	Partial	113.5	111.5	57.75	30	0	0	0	0	0	0	0	0	0	0
2	North	16	16.1	Hibiscus grandiflorus	Malvaceae	Hibiscus	Native	Partial	161	115.5	103.25	31	4047.1662	125462.1522	0	0	0	0	0	0	0	5
2	North	16	16.11	Bidens alba	Asteraceae	Bidens	Native	Partial	103	55.67	77.5	1207	116.427696	140528.2291	47	3	1	40	5	9	1	8
2	North	16	16.12	Salvia rosemarinus	Lamiaceae	Rosemaries	Nonnative	Partial	96.33	72.67	66.67	676	6.06	4096.56	3	8	0	0	0	4	4	1
2	North	16	16.13	Conradina grandiflora	Lamiaceae	Rosemaries	Native	Partial	76.5	30	61.5	181	51.5	9321.5	3	29	0	0	0	3	0	0
2	North	16	16.14	Ilex glabra	Aquifoliaceae	Ilex	Native	Partial	228.75	123	170.25	4154	10.241616	42543.67286	28	0	0	2	5	108	0	0
2	North	16	16.15	Salvia azurea	Lamiaceae	Salvia	Native	Partial	92.83	80.33	52.67	573	50.36	28856.28	0	2	0	1	0	0	0	0
2	North	16	16.16	Monarda didyma	Lamiaceae	Monarda	Nonnative	Partial	42.5	25	30	2917	21.24	61957.08	0	0	0	1	0	0	0	0
2	North	16	16.17	Ilex cornuta	Aquifoliaceae	Ilex	Nonnative	Partial	145.5	88.5	110.75	153	4.24116	648.89748	0	0	0	0	14	1	0	1
2	North	16	16.18	Bidens hybrid	Asteraceae	Bidens	Nonnative	Partial	31.17	6.33	28	304	89.598432	27237.92333	0	0	0	0	0	4	0	0
2	North	16	16.19	Scutellaria javanica	Lamiaceae	Scutellaria	Nonnative	Partial	51.5	21.67	40.67	3	10.68	32.04	0	0	0	0	0	0	0	0
2	North	16	16.2	Coreopsis auriculata	Asteraceae	Coreopsis	Nonnative	Partial	57.83	21.67	47	123	114.35424	14065.57152	0	0	0	4	0	3	0	0
