# Supplementary material for: Plant origin and irrigation influence floral resource value and pollinator attraction to ornamental plants
Source: PeerJ. 2026 Mar 12;14:e20906. doi: 10.7717/peerj.20906 (PMC12989154; doi:10.7717/peerj.20906)
Supplement: Supplemental Information 7 [file peerj-14-20906-s007.csv]

Year	Site	Season	Date	Row	Plot	Plants	Family	Genera	Origin	Irrigation	Person	Number of flowers	Volume 1	Volume 2	Volume 3	Volume 4	Volume 5	Volume 6	Volume 7	Volume 8	Volume 9	Volume 10	nectar_per_flower	Florets_open
1	Northcentral	summer	jun	1	1.02	Bidens alba	Asteraceae	Bidens	Native	Full	Stan	5	0.938	0.563	0.922	1.25	0.5	NA	NA	NA	NA	NA	0.834	12
1	Northcentral	summer	jun	1	1.03	Scutellaria arrenicola	Lamiaceae	Scutellaria	Native	Full	Joanna	10	0.313	10.313	0.938	5.156	2.188	4.844	4.531	5.156	2.969	9.688	4.609
1	Northcentral	summer	aug	1	1.04	Salvia azurea	Lamiaceae	Salvia	Native	Full	Stan	10	1.563	0.781	1.25	1.094	0.938	0.781	1.406	1.406	1.406	0.781	1.141
1	Northcentral	summer	aug	1	1.05	Monarda punctata	Lamiaceae	Monarda	Native	Full	Joanna_Alex	10	0.091	1	0.618	0.909	0.164	0.073	0.218	1	0.909	0.382	0.536
1	Northcentral	summer	july	1	1.07	Hibiscus grandiflorus	Malvaceae	Hibiscus	Native	Full	Stan	6	66.234	100	51.948	97.403	81.818	111.688	NA	NA	NA	NA	84.848
1	Northcentral	spring	may	1	1.09	Coreopsis auriculata	Asteraceae	Coreopsis	Nonnative	Full	Marra	5	3	2.75	1.563	5.125	1.125	NA	NA	NA	NA	NA	2.713	35.4
1	Northcentral	summer	aug	1	1.11	Gaillardia pulchella	Asteraceae	Gaillardia	Native	Full	Stan	5	1.719	2.656	0.625	0.781	1.563	NA	NA	NA	NA	NA	1.469	44.8
1	Northcentral	summer	jun	1	1.12	Gaillardia grandiflora	Asteraceae	Gaillardia	Nonnative	Full	Stan	5	2.5	2.5	2.5	2.188	1.25	NA	NA	NA	NA	NA	2.188	59
1	Northcentral	summer	jun	1	1.15	Salvia longispicata x farinacea	Lamiaceae	Salvia	Nonnative	Full	Joanna	10	5.156	15.469	7.813	2.188	5.156	6.094	7.656	15.469	5.156	3.281	7.344
1	Northcentral	summer	july	1	1.18	Coreopsis leavenworthii	Asteraceae	Coreopsis	Native	Full	Marra	5	0	0.018	0.036	0.091	0.145	NA	NA	NA	NA	NA	0.058	45.8
1	Northcentral	spring	may	1	1.19	Bidens ferulifolia	Asteraceae	Bidens	Nonnative	Full	Stan	5	0	0	0	0	0	NA	NA	NA	NA	NA	0	11.4
1	Northcentral	summer	july	1	1.2	Scutellaria javanica	Lamiaceae	Scutellaria	Nonnative	Full	Stan	10	1.25	0.469	1.719	0.156	1.719	2.656	1.406	2.813	1.719	4.375	1.828
1	Northcentral	summer	july	2	2.02	Hibiscus grandiflorus	Malvaceae	Hibiscus	Native	Partial	Stan	1	17.582	0	0	0	0	NA	NA	NA	NA	NA	3.516
1	Northcentral	summer	jun	2	2.2	Salvia longispicata x farinacea	Lamiaceae	Salvia	Nonnative	Partial	Joanna	10	0.078	0.031	0.047	0.047	0.031	0.063	0.172	0.094	0.094	0.063	0.072
1	Northcentral	spring	may	2	2.03	Coreopsis auriculata	Asteraceae	Coreopsis	Nonnative	Partial	Marra	5	0.782	0.109	1.2	1.091	0.527	NA	NA	NA	NA	NA	0.742	42.4
1	Northcentral	spring	may	2	2.04	Bidens ferulifolia	Asteraceae	Bidens	Nonnative	Partial	Stan	5	0	0	0	0	0	NA	NA	NA	NA	NA	0	15.6
1	Northcentral	summer	july	2	2.05	Scutellaria javanica	Lamiaceae	Scutellaria	Nonnative	Partial	Stan	10	0.625	0.313	1.094	2.969	2.031	1.094	1.563	2.813	2.344	2.656	1.75
1	Northcentral	summer	jun	2	2.06	Gaillardia grandiflora	Asteraceae	Gaillardia	Nonnative	Partial	Stan	5	3.182	2.879	4.545	2.424	3.939	NA	NA	NA	NA	NA	3.394	60.2
1	Northcentral	summer	aug	2	2.07	Gaillardia pulchella	Asteraceae	Gaillardia	Native	Partial	Stan	5	0.734	0.789	0.203	0.195	0.242	NA	NA	NA	NA	NA	0.433	56
1	Northcentral	summer	jun	2	2.12	Scutellaria arrenicola	Lamiaceae	Scutellaria	Native	Partial	Joanna	10	0.094	0.063	0	0	0	0	0	0	0	0	0.016
1	Northcentral	summer	aug	2	2.13	Monarda punctata	Lamiaceae	Monarda	Native	Partial	Joanna_Alex	10	1	0.909	0.636	0.218	0.145	0.273	1	1.018	0.382	0.455	0.604
1	Northcentral	summer	aug	2	2.14	Salvia azurea	Lamiaceae	Salvia	Native	Partial	Stan	10	1.563	2.031	2.813	2.031	1.563	1.406	1.406	0.625	1.875	1.094	1.641
1	Northcentral	summer	july	2	2.15	Coreopsis leavenworthii	Asteraceae	Coreopsis	Native	Partial	Marra	5	0	0.109	0	0	0.036	NA	NA	NA	NA	NA	0.029	28.8
1	Northcentral	fall	oct	2	2.17	Conradina grandiflora	Lamiaceae	Conradina	Native	Partial	Alex	10	0.875	0.688	0.188	0.688	0.25	0.25	0.188	0.188	0.938	0.875	0.513
1	Northcentral	summer	jun	2	2.18	Bidens alba	Asteraceae	Bidens	Native	Partial	Stan	5	0.438	0.516	0.641	0.516	0.281	NA	NA	NA	NA	NA	0.478	18
1	Northcentral	spring	may	3	3.02	Coreopsis auriculata	Asteraceae	Coreopsis	Nonnative	Full	Marra	5	3.438	1.938	1.313	1.5	1.313	NA	NA	NA	NA	NA	1.9	28.6
1	Northcentral	spring	may	3	3.03	Bidens ferulifolia	Asteraceae	Bidens	Nonnative	Full	Joanna	5	0.016	0.016	0.016	0	0	NA	NA	NA	NA	NA	0.009	13.8
1	Northcentral	summer	jun	3	3.04	Bidens alba	Asteraceae	Bidens	Native	Full	Stan	5	0.906	0.438	0.266	0.203	0.063	NA	NA	NA	NA	NA	0.375	18.8
1	Northcentral	summer	july	3	3.06	Hibiscus grandiflorus	Malvaceae	Hibiscus	Native	Full	Stan	4	109.89	0	101.099	81.319	0	NA	NA	NA	NA	NA	58.462
1	Northcentral	fall	oct	3	3.08	Conradina grandiflora	Lamiaceae	Conradina	Native	Full	Alex	10	0.938	0.625	0.563	0.875	0.688	0.313	0.375	0.688	0.875	0.625	0.656
1	Northcentral	summer	jun	3	3.1	Salvia longispicata x farinacea	Lamiaceae	Salvia	Nonnative	Full	Joanna	10	3.281	4.063	3.594	3.75	1.563	2.969	3.906	4.063	5.156	6.094	3.844
1	Northcentral	summer	jun	3	3.11	Scutellaria arrenicola	Lamiaceae	Scutellaria	Native	Full	Joanna	10	1.031	0.734	1.031	0.516	0.188	0.25	0.516	0.516	0.281	0.516	0.558
1	Northcentral	summer	aug	3	3.13	Monarda punctata	Lamiaceae	Monarda	Native	Full	Joanna_Alex	10	7.031	2.25	12.281	0.656	2.625	1.406	9.844	0.75	0.563	9.281	4.669
1	Northcentral	summer	jun	3	3.15	Gaillardia grandiflora	Asteraceae	Gaillardia	Nonnative	Full	Alex	5	1.406	3.438	1.875	4.375	4.375	NA	NA	NA	NA	NA	3.094	47.6
1	Northcentral	summer	july	3	3.17	Scutellaria javanica	Lamiaceae	Scutellaria	Nonnative	Full	Joanna	10	0.313	0.234	0.25	0.281	0.172	0.281	0.516	0.281	0.266	0.359	0.295
1	Northcentral	summer	aug	3	3.18	Salvia azurea	Lamiaceae	Salvia	Native	Full	Joanna	10	3.03	1.212	1.818	1.818	0.606	10	2.121	1.515	3.333	3.333	2.879
1	Northcentral	summer	july	3	3.19	Coreopsis leavenworthii	Asteraceae	Coreopsis	Native	Full	Marra	5	0	0	0.018	0	0.018	NA	NA	NA	NA	NA	0.007	27.6
1	Northcentral	summer	aug	3	3.2	Gaillardia pulchella	Asteraceae	Gaillardia	Native	Full	Alex	5	1.212	0	3.03	0	0	NA	NA	NA	NA	NA	0.848	38.4
1	Northcentral	fall	oct	4	4.01	Conradina grandiflora	Lamiaceae	Conradina	Native	Partial	Alex	10	0.375	0.188	0.063	0.625	0.688	0.625	0.813	0.875	0.125	0.688	0.506
1	Northcentral	summer	jun	4	4.04	Salvia longispicata x farinacea	Lamiaceae	Salvia	Nonnative	Partial	Joanna	10	7.879	15.758	7.273	10	6.061	10.909	4.242	9.697	8.788	8.182	8.879
1	Northcentral	summer	jun	4	4.06	Gaillardia grandiflora	Asteraceae	Gaillardia	Nonnative	Partial	Alex	5	1.818	0	2.121	2.727	3.182	NA	NA	NA	NA	NA	1.97	38.4
1	Northcentral	summer	aug	4	4.07	Salvia azurea	Lamiaceae	Salvia	Native	Partial	Joanna	10	5.781	0.781	0.938	2.188	2.188	4.531	3.281	5.156	6.875	4.375	3.609
1	Northcentral	spring	may	4	4.08	Bidens ferulifolia	Asteraceae	Bidens	Nonnative	Partial	Joanna	5	0	0	0	0	0.031	0	0	0	NA	NA	0.004	13
1	Northcentral	summer	july	4	4.09	Coreopsis leavenworthii	Asteraceae	Coreopsis	Native	Partial	Joanna	5	0	0	0	0	0	NA	NA	NA	NA	NA	0	55.4
1	Northcentral	spring	may	4	4.1	Coreopsis auriculata	Asteraceae	Coreopsis	Nonnative	Partial	Joanna	5	3.5	3.5	3.25	1.875	2.938	NA	NA	NA	NA	NA	3.013	50.6
1	Northcentral	summer	jun	4	4.11	Scutellaria arrenicola	Lamiaceae	Scutellaria	Native	Partial	Joanna	10	0.172	0.516	0.219	0.422	0.219	0.219	0.063	0.516	0.344	0.516	0.32
1	Northcentral	summer	july	4	4.14	Scutellaria javanica	Lamiaceae	Scutellaria	Nonnative	Partial	Joanna	10	0.297	0.125	0.172	1.031	0.516	0.109	0.078	0.281	0.109	0.609	0.333
1	Northcentral	summer	aug	4	4.15	Gaillardia pulchella	Asteraceae	Gaillardia	Native	Partial	Alex	4	0.303	0.606	0	0	0	NA	NA	NA	NA	NA	0.182	27.25
1	Northcentral	summer	aug	4	4.16	Monarda punctata	Lamiaceae	Monarda	Native	Partial	Joanna_Alex	10	2.344	2.156	1.594	0.75	0.469	1.969	1.031	0.094	0.844	0.188	1.144
1	Northcentral	summer	jun	4	4.17	Bidens alba	Asteraceae	Bidens	Native	Partial	Stan	5	0.781	0.461	0.609	0.469	0.281	NA	NA	NA	NA	NA	0.52	20.6
1	Northcentral	summer	july	4	4.19	Hibiscus grandiflorus	Malvaceae	Hibiscus	Native	Partial	Marra	4	133.766	57.143	157.143	107.792	0	NA	NA	NA	NA	NA	91.169
1	Northcentral	spring	may	5	5.01	Coreopsis auriculata	Asteraceae	Coreopsis	Nonnative	Full	Joanna	5	1.125	0.938	5.625	0.469	4.031	NA	NA	NA	NA	NA	2.438	61.8
1	Northcentral	summer	aug	5	5.02	Monarda punctata	Lamiaceae	Monarda	Native	Full	Joanna_Alex	10	3.333	3.333	2.424	2.121	1.818	2.121	1.818	1.212	3.03	0.909	2.212
1	Northcentral	fall	oct	5	5.04	Conradina grandiflora	Lamiaceae	Conradina	Native	Full	Alex	10	0.5	0.625	1.063	0.625	1.25	1.688	0.563	1	0.188	0.438	0.794
1	Northcentral	summer	july	5	5.05	Scutellaria javanica	Lamiaceae	Scutellaria	Nonnative	Full	Alex	10	0.909	1.212	1.818	1.515	1.515	2.424	0.909	1.515	2.424	1.818	1.606
1	Northcentral	spring	may	5	5.07	Bidens ferulifolia	Asteraceae	Bidens	Nonnative	Full	Remam	5	0	0	0	0	0	NA	NA	NA	NA	NA	0	15
1	Northcentral	summer	aug	5	5.08	Gaillardia pulchella	Asteraceae	Gaillardia	Native	Full	Alex	5	0.455	0.909	0.455	0	0.303	NA	NA	NA	NA	NA	0.424	30.6
1	Northcentral	summer	jun	5	5.1	Gaillardia grandiflora	Asteraceae	Gaillardia	Nonnative	Full	Alex	5	1.515	2.727	6.212	5.152	4.242	NA	NA	NA	NA	NA	3.97	35.4
1	Northcentral	summer	jun	5	5.13	Scutellaria arrenicola	Lamiaceae	Scutellaria	Native	Full	Remam	10	0.781	0.313	0.625	0.313	1.25	0.625	0.781	0.781	0.781	1.406	0.766
1	Northcentral	summer	jun	5	5.14	Bidens alba	Asteraceae	Bidens	Native	Full	Remam	5	0.219	0.219	0.313	0	0	NA	NA	NA	NA	NA	0.15	12.8
1	Northcentral	summer	jun	5	5.17	Salvia longispicata x farinacea	Lamiaceae	Salvia	Nonnative	Full	Remam	10	3.939	4.545	4.545	5.455	3.333	6.667	4.697	4.091	3.788	4.545	4.561
1	Northcentral	summer	july	5	5.18	Coreopsis leavenworthii	Asteraceae	Coreopsis	Native	Full	Marra	5	0	0.018	0.018	0	0.018	NA	NA	NA	NA	NA	0.011	61.8
1	Northcentral	summer	july	5	5.19	Hibiscus grandiflorus	Malvaceae	Hibiscus	Native	Full	Marra	4	67.532	94.805	125.974	138.961	0	NA	NA	NA	NA	NA	85.455
1	Northcentral	summer	aug	5	5.2	Salvia azurea	Lamiaceae	Salvia	Native	Full	Alex	10	3.636	2.424	0.909	1.212	0.909	1.515	2.121	0.909	0.909	0.606	1.515
1	Northcentral	summer	aug	6	6.01	Gaillardia pulchella	Asteraceae	Gaillardia	Native	Partial	Joanna	5	0.094	0.047	0.016	0	0	NA	NA	NA	NA	NA	0.031	32.2
1	Northcentral	summer	july	6	6.02	Hibiscus grandiflorus	Malvaceae	Hibiscus	Native	Partial	Marra	4	79.221	144.156	96.104	14.286	0	NA	NA	NA	NA	NA	66.753
1	Northcentral	fall	oct	6	6.03	Conradina grandiflora	Lamiaceae	Conradina	Native	Partial	Alex	10	0.563	0.25	0.438	1	0.625	0.188	1.313	0.188	0.625	0.938	0.613
1	Northcentral	summer	july	6	6.05	Scutellaria javanica	Lamiaceae	Scutellaria	Nonnative	Partial	Alex	10	1.515	3.03	0.606	1.515	0.909	0.303	0.909	1.515	0.909	2.424	1.364
1	Northcentral	spring	may	6	6.06	Bidens ferulifolia	Asteraceae	Bidens	Nonnative	Partial	Remam	5	0	0.125	0	0	0	NA	NA	NA	NA	NA	0.025	11.4
1	Northcentral	summer	jun	6	6.13	Gaillardia grandiflora	Asteraceae	Gaillardia	Nonnative	Partial	Joanna	5	0	0.031	0.063	0.078	0.219	NA	NA	NA	NA	NA	0.078	32.4
1	Northcentral	summer	jun	6	6.14	Salvia longispicata x farinacea	Lamiaceae	Salvia	Nonnative	Partial	Remam	10	4.545	2.273	3.03	4.545	5.152	4.545	4.848	5.455	4.394	6.667	4.545
1	Northcentral	summer	aug	6	6.15	Salvia azurea	Lamiaceae	Salvia	Native	Partial	Alex	10	4.545	1.212	0.909	1.212	0.909	4.545	0.909	16.667	7.576	13.636	5.212
1	Northcentral	summer	jun	6	6.16	Scutellaria arrenicola	Lamiaceae	Scutellaria	Native	Partial	Remam	10	0.938	1.25	0.938	0.469	0.781	0.938	1.875	0.938	0.781	0.625	0.953
1	Northcentral	summer	aug	6	6.17	Monarda punctata	Lamiaceae	Monarda	Native	Partial	Joanna_Alex	10	2.424	4.242	1.818	2.424	1.515	2.727	1.818	0.909	1.515	1.515	2.091
1	Northcentral	summer	jun	6	6.18	Bidens alba	Asteraceae	Bidens	Native	Partial	Remam	5	0.156	0.141	0.195	0.25	0.25	NA	NA	NA	NA	NA	0.198	14.4
1	Northcentral	spring	may	6	6.19	Coreopsis auriculata	Asteraceae	Coreopsis	Nonnative	Partial	Stan	5	3.5	1.563	0.688	0.063	1.25	NA	NA	NA	NA	NA	1.413	44
1	Northcentral	summer	july	6	6.2	Coreopsis leavenworthii	Asteraceae	Coreopsis	Native	Partial	Stan	5	0	0	0	0	0	NA	NA	NA	NA	NA	0	96.6
1	Northcentral	summer	jun	7	7.2	Bidens alba	Asteraceae	Bidens	Native	Full	Remam	5	0.203	0.172	0.188	0.25	0.43	NA	NA	NA	NA	NA	0.248	21
1	Northcentral	spring	may	7	7.02	Coreopsis auriculata	Asteraceae	Coreopsis	Nonnative	Full	Marra	5	1.25	1.875	1.813	2.438	1.188	NA	NA	NA	NA	NA	1.713	38.8
1	Northcentral	summer	aug	7	7.05	Monarda punctata	Lamiaceae	Monarda	Native	Full	Joanna_Alex	10	0.909	5.758	0.606	4.545	0.303	0	0.303	0	0.606	1.212	1.424
1	Northcentral	summer	jun	7	7.07	Gaillardia grandiflora	Asteraceae	Gaillardia	Nonnative	Full	Joanna	10	3.333	2.727	1.212	2.727	2.424	NA	NA	NA	NA	NA	2.485	21
1	Northcentral	summer	july	7	7.09	Coreopsis leavenworthii	Asteraceae	Coreopsis	Native	Full	Marra	5	0.056	0.025	0.05	0.025	0.05	NA	NA	NA	NA	NA	0.041	41.8
1	Northcentral	summer	aug	7	7.1	Salvia azurea	Lamiaceae	Salvia	Native	Full	Shiala	10	2.424	1.212	7.576	1.212	1.515	13.636	22.727	2.424	10.606	2.727	6.606
1	Northcentral	summer	july	7	7.12	Hibiscus grandiflorus	Malvaceae	Hibiscus	Native	Full	Marra	4	131.169	59.74	0	103.896	88.312	NA	NA	NA	NA	NA	76.623
1	Northcentral	summer	jun	7	7.13	Scutellaria arrenicola	Lamiaceae	Scutellaria	Native	Full	Remam	10	1.515	0.909	0.606	3.939	0.909	0.909	0.909	1.515	0.909	0.909	1.303
1	Northcentral	spring	may	7	7.14	Bidens ferulifolia	Asteraceae	Bidens	Nonnative	Full	Remam	5	0	0.078	0.031	0.031	0.016	NA	NA	NA	NA	NA	0.031	29.4
1	Northcentral	fall	oct	7	7.16	Conradina grandiflora	Lamiaceae	Conradina	Native	Full	Alex	10	0.75	0.875	1	0.188	1.063	0.688	0.563	0.813	0.625	0.063	0.663
1	Northcentral	summer	aug	7	7.17	Gaillardia pulchella	Asteraceae	Gaillardia	Native	Full	Joanna	5	0	0	3.03	0	0	NA	NA	NA	NA	NA	0.606	28.8
1	Northcentral	summer	jun	7	7.18	Salvia longispicata x farinacea	Lamiaceae	Salvia	Nonnative	Full	Remam	10	3.939	3.03	1.818	6.061	5.152	4.545	4.545	3.939	2.727	2.424	3.818
1	Northcentral	summer	july	7	7.19	Scutellaria javanica	Lamiaceae	Scutellaria	Nonnative	Full	Shiala	10	3.333	0.303	3.333	4.545	2.727	4.545	0	22.727	0.303	2.727	4.455
1	Northcentral	spring	may	8	8.01	Bidens ferulifolia	Asteraceae	Bidens	Nonnative	Partial	Remam	5	0	0	0	0	0	NA	NA	NA	NA	NA	0	17.4
1	Northcentral	summer	aug	8	8.02	Monarda punctata	Lamiaceae	Monarda	Native	Partial	Joanna_Alex	10	2.063	0.656	0.188	0.938	0.938	0.75	0.656	1.125	1.031	2.25	1.059
1	Northcentral	spring	may	8	8.03	Coreopsis auriculata	Asteraceae	Coreopsis	Nonnative	Partial	SMN	5	0.382	1.182	0.382	0.145	0.236	NA	NA	NA	NA	NA	0.465	42.6
1	Northcentral	fall	oct	8	8.04	Conradina grandiflora	Lamiaceae	Conradina	Native	Partial	Alex	10	0.313	0.688	0.313	0.313	0.188	0.875	0.563	0.813	0.688	0.125	0.488
1	Northcentral	summer	jun	8	8.05	Scutellaria arrenicola	Lamiaceae	Scutellaria	Native	Partial	Remam	0	0	0	0	0	0	NA	NA	NA	NA	NA	0
1	Northcentral	summer	aug	8	8.06	Salvia azurea	Lamiaceae	Salvia	Native	Partial	Shiala	10	2.121	0.909	2.424	3.03	1.212	0.909	1.212	1.515	1.515	1.212	1.606
1	Northcentral	summer	jun	8	8.07	Bidens alba	Asteraceae	Bidens	Native	Partial	Remam	5	0.172	0.109	0.094	0.281	0.313	NA	NA	NA	NA	NA	0.194	18.4
1	Northcentral	summer	aug	8	8.08	Gaillardia pulchella	Asteraceae	Gaillardia	Native	Partial	Joanna	5	0.606	0.606	0.303	0	1.212	NA	NA	NA	NA	NA	0.545	45.8
1	Northcentral	summer	july	8	8.1	Coreopsis leavenworthii	Asteraceae	Coreopsis	Native	Partial	SMN	5	0	0	0.006	0.006	0.006	NA	NA	NA	NA	NA	0.004	19.2
1	Northcentral	summer	july	8	8.11	Scutellaria javanica	Lamiaceae	Scutellaria	Nonnative	Partial	Shiala	10	1.515	0.909	0.606	4.545	1.212	1.515	1.212	2.424	0.303	1.212	1.545
1	Northcentral	summer	jun	8	8.13	Salvia longispicata x farinacea	Lamiaceae	Salvia	Nonnative	Partial	Remam	10	8.485	17.273	5.455	0.909	8.485	4.848	4.545	5.152	4.091	5.758	6.5
1	Northcentral	summer	jun	8	8.15	Gaillardia grandiflora	Asteraceae	Gaillardia	Nonnative	Partial	Joanna	5	0.303	3.03	1.818	1.515	9.697	NA	NA	NA	NA	NA	3.273	23
1	Northcentral	summer	july	8	8.2	Hibiscus grandiflorus	Malvaceae	Hibiscus	Native	Partial	Marra	5	0	0	0	1.299	74.026	NA	NA	NA	NA	NA	15.065
2	Northcentral	summer	jun	1	1.02	Bidens alba	Asteraceae	Bidens	Native	Full	Joanna_Alana	5	0.063	0.138	0.025	0.025	0.019	NA	NA	NA	NA	NA	0.054	15
2	Northcentral	fall	sept	1	1.02	Bidens alba	Asteraceae	Bidens	Native	Full	Joanna_Josh	5	0.369	0.063	0.056	0	0.156	NA	NA	NA	NA	NA	0.129	19.4
2	Northcentral	spring	may	1	1.03	Scutellaria arrenicola	Lamiaceae	Scutellaria	Native	Full	Joanna_Alana	5	0.563	0.75	0.469	1.406	0.75	NA	NA	NA	NA	NA	0.788
2	Northcentral	summer	july	1	1.03	Scutellaria arrenicola	Lamiaceae	Scutellaria	Native	Full	Joanna_Alana	10	0.094	0.094	0.094	0	0	0	0.094	0.094	0	0.094	0.056
2	Northcentral	spring	may	1	1.04	Salvia azurea	Lamiaceae	Salvia	Native	Full	Joanna_Alana	9	2.121	2.424	1.818	1.212	2.121	3.03	0.909	2.121	1.818	0	1.758
2	Northcentral	summer	aug	1	1.04	Salvia azurea	Lamiaceae	Salvia	Native	Full	Joanna_Alana	10	1.969	1.594	0.938	1.406	1.125	1.875	1.688	1.313	1.219	2.25	1.538
2	Northcentral	summer	aug	1	1.05	Monarda punctata	Lamiaceae	Monarda	Native	Full	Joanna_Victoria	10	0.469	0.469	1.25	0.625	0.469	1.563	0.625	0.156	0.469	0	0.609
2	Northcentral	spring	may	1	1.06	Monarda didyma	Lamiaceae	Monarda	Nonnative	Full	Alana	9	0.145	0.091	0.273	0.218	0.091	0.4	0.273	0.473	0.345	0	0.231
2	Northcentral	summer	jun	1	1.06	Monarda didyma	Lamiaceae	Monarda	Nonnative	Full	Alana		0.063	0.188	0.063	0.063	0.25	0.063	0.188	0.063	0.063	0	0.1
2	Northcentral	summer	july	1	1.07	Hibiscus grandiflorus	Malvaceae	Hibiscus	Native	Full	Joanna	5	0	1.299	0	14.286	1.299	NA	NA	NA	NA	NA	3.377
2	Northcentral	spring	may	1	1.08	Hibiscus syriacus	Malvaceae	Hibiscus	Nonnative	Full	Alana	0	0	0	0	0	0	NA	NA	NA	NA	NA	0
2	Northcentral	summer	jun	1	1.08	Hibiscus syriacus	Malvaceae	Hibiscus	Nonnative	Full	Alana	1	21.719	0	0	0	0	NA	NA	NA	NA	NA	4.344
2	Northcentral	spring	may	1	1.09	Coreopsis auriculata	Asteraceae	Coreopsis	Nonnative	Full	Joanna_Alana	5	0.813	0.438	0.375	0.313	0.625	NA	NA	NA	NA	NA	0.513	65.2
2	Northcentral	spring	may	1	1.1	Ilex glabra	Aquifoliaceae	Ilex	Native	Full	Joanna_Walker	10	0.025	0.031	0.038	0.025	0.025	0.063	0.056	0.044	0.031	0.056	0.039
2	Northcentral	spring	may	1	1.11	Gaillardia pulchella	Asteraceae	Gaillardia	Native	Full	Joanna_Alana	5	0.364	0.091	0.291	0.036	0.073	NA	NA	NA	NA	NA	0.171	55.6
2	Northcentral	summer	july	1	1.11	Gaillardia pulchella	Asteraceae	Gaillardia	Native	Full	Joanna_Alana	5	0.113	0	0.013	0.05	0.038	NA	NA	NA	NA	NA	0.043	47.6
2	Northcentral	spring	apr	1	1.12	Gaillardia grandiflora	Asteraceae	Gaillardia	Nonnative	Full	Joanna_Alana	5	1.491	2.364	1.364	3	1.091	NA	NA	NA	NA	NA	1.862	73.4
2	Northcentral	summer	jun	1	1.12	Gaillardia grandiflora	Asteraceae	Gaillardia	Nonnative	Full	Joanna_Alana	5	0.069	0.15	0.225	0	0.044	NA	NA	NA	NA	NA	0.098	23
2	Northcentral	spring	march	1	1.14	Viburnum obovatum	Adoxaceae	Viburnum	Native	Full	Joanna_Walker	10	0	0	0	0	0	0	0	0	0	0	0
2	Northcentral	spring	may	1	1.15	Salvia longispicata x farinacea	Lamiaceae	Salvia	Nonnative	Full	Joanna_Alana	9	2.121	1.212	0.303	1.212	1.515	1.515	2.424	3.333	3.03		1.852
2	Northcentral	summer	jun	1	1.15	Salvia longispicata x farinacea	Lamiaceae	Salvia	Nonnative	Full	Joanna_Alana	10	2.813	2.906	0	3.094	3.656	3.375	1.969	2.813	2.438	0.469	2.353
1	Northcentral	winter	feb	1	1.16	Viburnum suspensum	Adoxaceae	Viburnum	Nonnative	Full	Joanna_Alana	9	0.218	0.036	0.018	0.073	0.018	0	0	0	0	0	0.036
2	Northcentral	winter	feb	1	1.16	Viburnum suspensum	Adoxaceae	Viburnum	Nonnative	Full	Joanna_Sabrina	10	0	0	0.013	0	0.044	0.013	0.006	0	0.013	0.031	0.012
2	Northcentral	fall	oct	1	1.17	Conradina grandiflora	Lamiaceae	Conradina	Native	Full	Joanna_Josh	10	0.469	0.375	0.563	2.344	0.469	0.469	0	0.281	0.375	0.188	0.553
2	Northcentral	summer	aug	1	1.18	Coreopsis leavenworthii	Asteraceae	Coreopsis	Native	Full	Joanna_Alana	2	0.013	0.006	0	0	0	NA	NA	NA	NA	NA	0.004	57
2	Northcentral	spring	may	1	1.19	Bidens ferulifolia	Asteraceae	Bidens	Nonnative	Full	Joanna_Alana	5	0.025	0.013	0.1	0	0.013	NA	NA	NA	NA	NA	0.03	19.4
2	Northcentral	spring	may	1	1.2	Scutellaria javanica	Lamiaceae	Scutellaria	Nonnative	Full	Alana	9	0.073	0.255	0.055	1	0.764	0.091	0.364	0.473	0.309	0	0.338
2	Northcentral	summer	july	2	2.02	Hibiscus grandiflorus	Malvaceae	Hibiscus	Native	Partial	Joanna	3	45.455	41.558	0	0	0	NA	NA	NA	NA	NA	17.403
2	Northcentral	spring	may	2	2.03	Coreopsis auriculata	Asteraceae	Coreopsis	Nonnative	Partial	Joanna_Alana	5	0.75	0.438	0.375	0.375	0.438	NA	NA	NA	NA	NA	0.475	48.6
2	Northcentral	spring	may	2	2.04	Bidens ferulifolia	Asteraceae	Bidens	Nonnative	Partial	Joanna_Alana	5	0.013	0.006	0	0.013	0	NA	NA	NA	NA	NA	0.006	12.2
2	Northcentral	spring	may	2	2.05	Scutellaria javanica	Lamiaceae	Scutellaria	Nonnative	Partial	Alana	9	0.527	1.4	0.127	0.382	0.073	0.4	0.527	0.291	1	0	0.473
2	Northcentral	spring	apr	2	2.06	Gaillardia grandiflora	Asteraceae	Gaillardia	Nonnative	Partial	Joanna_Alana	5	0.182	0.109	0.055	0.073	0.036	NA	NA	NA	NA	NA	0.091	54.8
2	Northcentral	summer	jun	2	2.06	Gaillardia grandiflora	Asteraceae	Gaillardia	Nonnative	Partial	Joanna_Alana	5	0.044	0	0	0	0.038	NA	NA	NA	NA	NA	0.016	21.2
2	Northcentral	spring	may	2	2.07	Gaillardia pulchella	Asteraceae	Gaillardia	Native	Partial	Joanna_Alana	5	0.091	0.127	0.145	0	0	NA	NA	NA	NA	NA	0.073	33.8
2	Northcentral	summer	july	2	2.07	Gaillardia pulchella	Asteraceae	Gaillardia	Native	Partial	Joanna_Alana	5	0.056	0	0.138	0	0	NA	NA	NA	NA	NA	0.039	25.8
2	Northcentral	spring	march	2	2.09	Viburnum obovatum	Adoxaceae	Viburnum	Native	Partial	Joanna_Walker	10	0.013	0.006	0.013	0.025	0.019	NA	NA	NA	NA	NA	0.015
2	Northcentral	spring	may	2	2.1	Hibiscus syriacus	Malvaceae	Hibiscus	Nonnative	Partial	Alana	2	0	0	0	0	0	NA	NA	NA	NA	NA	0
2	Northcentral	summer	jun	2	2.1	Hibiscus syriacus	Malvaceae	Hibiscus	Nonnative	Partial	Alana	0	0	0	0	0	0	NA	NA	NA	NA	NA	0
2	Northcentral	spring	may	2	2.11	Monarda didyma	Lamiaceae	Monarda	Nonnative	Partial	Alana	9	0.127	0.2	0.073	0.145	0.6	0.127	0.236	0.236	0.364	0	0.211
2	Northcentral	summer	jun	2	2.11	Monarda didyma	Lamiaceae	Monarda	Nonnative	Partial	Alana		0	0	0	0	0	0	0	0	0	0	0
2	Northcentral	spring	may	2	2.12	Scutellaria arrenicola	Lamiaceae	Scutellaria	Native	Partial	Joanna_Alana	5	0.563	1.031	0.938	1.125	0	NA	NA	NA	NA	NA	0.731
2	Northcentral	summer	july	2	2.12	Scutellaria arrenicola	Lamiaceae	Scutellaria	Native	Partial	Joanna_Alana	10	1.313	0.469	0.469	0.375	0.844	0.938	0	0.188	0	0	0.459
2	Northcentral	summer	aug	2	2.13	Monarda punctata	Lamiaceae	Monarda	Native	Partial	Joanna_Victoria	10	0.469	2.344	0.469	0.156	2.031	0.156	0.625	0.469	1.406	0	0.813
2	Northcentral	spring	may	2	2.14	Salvia azurea	Lamiaceae	Salvia	Native	Partial	Joanna_Alana	9	0.606	2.121	0	0	0	0	0	0.909	0.303	0	0.394
2	Northcentral	summer	aug	2	2.14	Salvia azurea	Lamiaceae	Salvia	Native	Partial	Joanna_Alana	3	0	0.094	0.469	0	0	0	0	0	0	0	0.056
2	Northcentral	summer	aug	2	2.15	Coreopsis leavenworthii	Asteraceae	Coreopsis	Native	Partial	Joanna_Alana	5	0	0	0	0.006	0	NA	NA	NA	NA	NA	0.001	41.2
2	Northcentral	fall	oct	2	2.17	Conradina grandiflora	Lamiaceae	Conradina	Native	Partial	Joanna_Josh	10	5.156	0.375	3.281	0.094	0.469	2.344	4.219	5.156	4.219	0.375	2.569
2	Northcentral	summer	jun	2	2.18	Bidens alba	Asteraceae	Bidens	Native	Partial	Joanna_Alana	4	0.2	0.013	0	0.019	0.088	NA	NA	NA	NA	NA	0.064	13.6
2	Northcentral	fall	sept	2	2.18	Bidens alba	Asteraceae	Bidens	Native	Partial	Joanna_Josh	0	0	0	0	0	0	NA	NA	NA	NA	NA	0
1	Northcentral	winter	feb	2	2.19	Viburnum suspensum	Adoxaceae	Viburnum	Nonnative	Partial	Joanna_Alana	10	0.025	0.006	0.019	0.025	0.006	0.031	0.056	0.019	0.013	0.038	0.024
2	Northcentral	winter	feb	2	2.19	Viburnum suspensum	Adoxaceae	Viburnum	Nonnative	Partial	Joanna_Sabrina	10	0	0	0	0.05	0	0	0	0	0	0	0.005
2	Northcentral	spring	may	2	2.2	Salvia longispicata x farinacea	Lamiaceae	Salvia	Nonnative	Partial	Joanna_Alana	9	1.515	1.212	2.121	2.121	2.424	3.333	1.515	1.818	1.515		1.953
2	Northcentral	summer	jun	2	2.2	Salvia longispicata x farinacea	Lamiaceae	Salvia	Nonnative	Partial	Joanna_Alana	10	3.75	3.281	2.813	2.063	2.531	2.344	2.344	2.156	2.25	2.438	2.597
2	Northcentral	spring	may	2	2.08	Ilex glabra	Aquifoliaceae	Ilex	Native	Partial	Joanna_Walker	10	0.05	0.044	0.038	0.031	0.031	0.044	0.019	0.038	0.044	0.025	0.036
2	Northcentral	spring	may	3	3.01	Monarda didyma	Lamiaceae	Monarda	Nonnative	Full	Stan	9	1.418	0.527	0.236	0.636	0.291	0.364	0.273	0.255	1.036	1.691	0.673
2	Northcentral	summer	jun	3	3.01	Monarda didyma	Lamiaceae	Monarda	Nonnative	Full	Alana		0.313	0.313	0.188	0.188	0.625	0.063	0.313	0.375	0.063	0.063	0.25
2	Northcentral	spring	may	3	3.02	Coreopsis auriculata	Asteraceae	Coreopsis	Nonnative	Full	Joanna_Alana	5	1.688	0.75	0.313	0.438	0.313	NA	NA	NA	NA	NA	0.7	56.6
2	Northcentral	spring	may	3	3.03	Bidens ferulifolia	Asteraceae	Bidens	Nonnative	Full	Joanna_Alana	5	0.013	0.044	0	0.013	0.013	NA	NA	NA	NA	NA	0.016	8
2	Northcentral	summer	jun	3	3.04	Bidens alba	Asteraceae	Bidens	Native	Full	Joanna_Alana	5	0.036	0.091	0.109	0.218	0.073	NA	NA	NA	NA	NA	0.105	13
2	Northcentral	fall	sept	3	3.04	Bidens alba	Asteraceae	Bidens	Native	Full	Joanna_Josh	5	0.006	0.019	0	0.013	0.006	NA	NA	NA	NA	NA	0.009	9.2
2	Northcentral	spring	may	3	3.05	Ilex glabra	Aquifoliaceae	Ilex	Native	Full	Joanna_Walker	10	0.2	0.164	0.127	0.145	0.127	0.109	0.291	0.145	0.091	0.073	0.147
2	Northcentral	summer	july	3	3.06	Hibiscus grandiflorus	Malvaceae	Hibiscus	Native	Full	Joanna	4	19.481	38.961	90.909	71.429	0	NA	NA	NA	NA	NA	44.156
2	Northcentral	fall	oct	3	3.08	Conradina grandiflora	Lamiaceae	Conradina	Native	Full	Joanna_Josh	10	0.375	0.094	0.75	0.375	0.094	0.469	2.344	0.094	1.406	0.094	0.609
2	Northcentral	spring	may	3	3.1	Salvia longispicata x farinacea	Lamiaceae	Salvia	Nonnative	Full	Joanna_Alana	9	2.121	2.121	2.727	3.03	2.121	1.515	1.818	2.121	3.03	NA	2.29
2	Northcentral	summer	jun	3	3.1	Salvia longispicata x farinacea	Lamiaceae	Salvia	Nonnative	Full	Joanna_Alana	5	0.844	0.938	2.344	2.438	0.75	NA	NA	NA	NA	NA	1.463
2	Northcentral	spring	may	3	3.11	Scutellaria arrenicola	Lamiaceae	Scutellaria	Native	Full	Joanna_Alana	5	0.469	0.188	0.938	0.656	0.188	NA	NA	NA	NA	NA	0.488
2	Northcentral	summer	july	3	3.11	Scutellaria arrenicola	Lamiaceae	Scutellaria	Native	Full	Joanna_Alana	6	1.031	1.406	1.313	0	0.094	1.406	NA	NA	NA	NA	0.875
2	Northcentral	spring	march	3	3.12	Viburnum obovatum	Adoxaceae	Viburnum	Native	Full	Joanna_Walker	10	0.073	0.091	0.091	0	0	NA	NA	NA	NA	NA	0.051
2	Northcentral	summer	aug	3	3.13	Monarda punctata	Lamiaceae	Monarda	Native	Full	Joanna_Victoria	10	0.625	0.156	0.781	2.344	1.25	0.156	1.406	0	0	0	0.672
1	Northcentral	winter	feb	3	3.14	Viburnum suspensum	Adoxaceae	Viburnum	Nonnative	Full	Joanna_Alana	10	0.125	0.006	0.031	0.038	0	0.006	0.006	0.044	0	0	0.026
2	Northcentral	winter	feb	3	3.14	Viburnum suspensum	Adoxaceae	Viburnum	Nonnative	Full	Joanna_Sabrina	10	0.025	0	0	0	0.056	0.1	0.1	0	0	0.1	0.038
2	Northcentral	spring	apr	3	3.15	Gaillardia grandiflora	Asteraceae	Gaillardia	Nonnative	Full	Joanna_Alana	5	1.563	5.375	3.125	0.313	5.625	NA	NA	NA	NA	NA	3.2	90
2	Northcentral	summer	jun	3	3.15	Gaillardia grandiflora	Asteraceae	Gaillardia	Nonnative	Full	Joanna_Alana	5	0.075	0.138	0.044	0.013	0.025	NA	NA	NA	NA	NA	0.059	28.4
2	Northcentral	spring	may	3	3.16	Hibiscus syriacus	Malvaceae	Hibiscus	Nonnative	Full	Stan	2	8.533	28.267	0	0	0	NA	NA	NA	NA	NA	7.36
2	Northcentral	summer	jun	3	3.16	Hibiscus syriacus	Malvaceae	Hibiscus	Nonnative	Full	Stan	1	0	0	0	0	0	NA	NA	NA	NA	NA	0
2	Northcentral	spring	may	3	3.17	Scutellaria javanica	Lamiaceae	Scutellaria	Nonnative	Full	Stan	9	1.125	0.906	1.188	1.063	1.063	1.938	2	1.188	1.438	0	1.191
2	Northcentral	spring	may	3	3.18	Salvia azurea	Lamiaceae	Salvia	Native	Full	Joanna_Alana	9	0.606	1.818	0.909	1.515	0.909	1.515	0.606	0	0	0	0.788
2	Northcentral	summer	aug	3	3.18	Salvia azurea	Lamiaceae	Salvia	Native	Full	Joanna_Alana	0	0	0	0	0	0	0	0	0	0	0	0
2	Northcentral	summer	aug	3	3.19	Coreopsis leavenworthii	Asteraceae	Coreopsis	Native	Full	Joanna_Alana	5	0.006	0	0	0	0	NA	NA	NA	NA	NA	0.001	44.6
2	Northcentral	spring	may	3	3.2	Gaillardia pulchella	Asteraceae	Gaillardia	Native	Full	Joanna_Alana	5	0.182	0.036	0.091	0.073	0.145	NA	NA	NA	NA	NA	0.105	87
2	Northcentral	summer	july	3	3.2	Gaillardia pulchella	Asteraceae	Gaillardia	Native	Full	Joanna_Alana	5	0.031	0.038	0.013	0.006	0	NA	NA	NA	NA	NA	0.018	28.8
2	Northcentral	fall	oct	4	4.01	Conradina grandiflora	Lamiaceae	Conradina	Native	Partial	Joanna_Josh	10	0.469	0.094	0	0.281	0.094	0	0	0.375	2.344	0	0.366
2	Northcentral	spring	march	4	4.03	Viburnum obovatum	Adoxaceae	Viburnum	Native	Partial	Joanna_Walker	10	0	0	0	0	0	NA	NA	NA	NA	NA	0
2	Northcentral	spring	may	4	4.04	Salvia longispicata x farinacea	Lamiaceae	Salvia	Nonnative	Partial	Joanna_Alana	9	2.121	3.03	2.727	1.818	2.727	1.212	3.03	1.515	2.121	NA	2.256
2	Northcentral	summer	jun	4	4.04	Salvia longispicata x farinacea	Lamiaceae	Salvia	Nonnative	Partial	Joanna_Alana	10	5.156	3.469	1.219	2.813	0.469	2.813	2.625	2.25	1.219	1.594	2.363
2	Northcentral	spring	may	4	4.05	Hibiscus syriacus	Malvaceae	Hibiscus	Nonnative	Partial	Stan	0	0	0	0	0	0	NA	NA	NA	NA	NA	0
2	Northcentral	summer	jun	4	4.05	Hibiscus syriacus	Malvaceae	Hibiscus	Nonnative	Partial	Stan	5	5.156	17.188	8.594	0	0	NA	NA	NA	NA	NA	6.188
2	Northcentral	spring	apr	4	4.06	Gaillardia grandiflora	Asteraceae	Gaillardia	Nonnative	Partial	Joanna_Alana	5	0.818	0.655	0.564	1.527	0.509	NA	NA	NA	NA	NA	0.815	50.2
2	Northcentral	summer	jun	4	4.06	Gaillardia grandiflora	Asteraceae	Gaillardia	Nonnative	Partial	Joanna_Alana	5	0.2	0.075	0.025	0.075	0.019	NA	NA	NA	NA	NA	0.079	30.4
2	Northcentral	spring	may	4	4.07	Salvia azurea	Lamiaceae	Salvia	Native	Partial	Joanna_Alana	9	1.515	1.212	0.606	0.303	0	0.303	0	0.303	0	0	0.424
2	Northcentral	summer	aug	4	4.07	Salvia azurea	Lamiaceae	Salvia	Native	Partial	Joanna_Alana	9	1.031	0.938	0.656	1.125	0.938	0	0	0.75	0.563	0	0.6
2	Northcentral	spring	may	4	4.08	Bidens ferulifolia	Asteraceae	Bidens	Nonnative	Partial	Joanna_Alana	5	0	0	0	0	0	NA	NA	NA	NA	NA	0
2	Northcentral	spring	may	4	4.1	Coreopsis auriculata	Asteraceae	Coreopsis	Nonnative	Partial	Joanna_Alana	5	0.375	0.313	0.063	0.5	0.375	NA	NA	NA	NA	NA	0.325	43.2
2	Northcentral	spring	may	4	4.11	Scutellaria arrenicola	Lamiaceae	Scutellaria	Native	Partial	Joanna_Alana	4	0.375	0.281	1.125	0.938	0	NA	NA	NA	NA	NA	0.544
2	Northcentral	summer	july	4	4.11	Scutellaria arrenicola	Lamiaceae	Scutellaria	Native	Partial	Joanna_Alana	10	0.844	0.938	0.844	1.219	1.219	1.125	0.938	0.094	1.031	0.375	0.863
2	Northcentral	spring	may	4	4.12	Monarda didyma	Lamiaceae	Monarda	Nonnative	Partial	Stan	9	0.055	0.345	0.264	0.327	0.618	0.2	0.345	0.4	0.164	0	0.272
2	Northcentral	summer	jun	4	4.12	Monarda didyma	Lamiaceae	Monarda	Nonnative	Partial	Alana		0.125	0.438	0.5	0.313	0.375	0	0	0	0	0	0.175
2	Northcentral	spring	may	4	4.13	Ilex glabra	Aquifoliaceae	Ilex	Native	Partial	Joanna_Walker	10	0.055	0.055	0.127	0.091	0.073	0.018	0.055	0.073	0.127	0.182	0.085
2	Northcentral	spring	may	4	4.14	Scutellaria javanica	Lamiaceae	Scutellaria	Nonnative	Partial	Stan	9	1	0.938	1.375	1.094	1.438	0.938	1.125	1.219	1.344	0	1.047
2	Northcentral	spring	may	4	4.15	Gaillardia pulchella	Asteraceae	Gaillardia	Native	Partial	Joanna_Alana	5	0.255	0.073	0	0	0.055	NA	NA	NA	NA	NA	0.076	89.8
2	Northcentral	summer	july	4	4.15	Gaillardia pulchella	Asteraceae	Gaillardia	Native	Partial	Joanna_Alana	5	0.091	0.073	0	0.036	0.073	NA	NA	NA	NA	NA	0.055	32.6
2	Northcentral	summer	aug	4	4.16	Monarda punctata	Lamiaceae	Monarda	Native	Partial	Joanna_Victoria	10	1.563	1.25	2.5	2.656	2.188	2.5	0.625	5.469	0.938	1.094	2.078
2	Northcentral	summer	jun	4	4.17	Bidens alba	Asteraceae	Bidens	Native	Partial	Joanna_Alana	4	0.056	0.025	0.019	0.075	0	NA	NA	NA	NA	NA	0.035	14
2	Northcentral	fall	sept	4	4.17	Bidens alba	Asteraceae	Bidens	Native	Partial	Joanna_Josh	5	0.106	0.025	0	0.063	0.05	NA	NA	NA	NA	NA	0.049	19.6
2	Northcentral	summer	july	4	4.19	Hibiscus grandiflorus	Malvaceae	Hibiscus	Native	Partial	Joanna	0	0	0	0	0	0	NA	NA	NA	NA	NA	0
1	Northcentral	winter	feb	4	4.2	Viburnum suspensum	Adoxaceae	Viburnum	Nonnative	Partial	Joanna_Alana	10	0.038	0.013	0.031	0.013	0.013	0.013	0.044	0	0	0	0.016
2	Northcentral	winter	feb	4	4.2	Viburnum suspensum	Adoxaceae	Viburnum	Nonnative	Partial	Joanna_Sabrina	10	0.044	0.056	0.1	0.075	0.2	0.1	0.131	0.1	0.081	0	0.089
2	Northcentral	summer	aug	4	4.09	Coreopsis leavenworthii	Asteraceae	Coreopsis	Native	Partial	Joanna_Alana	5	0	0	0	0	0	NA	NA	NA	NA	NA	0	58.2
2	Northcentral	spring	may	5	5.01	Coreopsis auriculata	Asteraceae	Coreopsis	Nonnative	Full	Joanna_Alana	5	0.688	0.5	0.313	0.375	0.5	NA	NA	NA	NA	NA	0.475	56.8
2	Northcentral	summer	aug	5	5.02	Monarda punctata	Lamiaceae	Monarda	Native	Full	Joanna_Victoria	10	1.406	1.875	0.156	2.656	2.344	2.188	1.25	2.813	2.031	0.781	1.75
2	Northcentral	spring	march	5	5.03	Viburnum obovatum	Adoxaceae	Viburnum	Native	Full	Joanna_Walker	10	0.073	0.073	0	0	0	NA	NA	NA	NA	NA	0.029
2	Northcentral	fall	oct	5	5.04	Conradina grandiflora	Lamiaceae	Conradina	Native	Full	Joanna_Josh	10	0.182	0.127	0.091	0.073	0.127	0.182	0.164	0.091	0.073	0.127	0.124
2	Northcentral	spring	may	5	5.05	Scutellaria javanica	Lamiaceae	Scutellaria	Nonnative	Full	Joanna	10	5.156	1.125	0.938	0.469	2.813	1.313	0.563	1.875	0.75	0.094	1.509
2	Northcentral	spring	may	5	5.06	Ilex glabra	Aquifoliaceae	Ilex	Native	Full	Joanna_Walker	10	0.091	0.109	0.036	0.218	0.073	0.109	0.091	0.091	0.127	0.145	0.109
2	Northcentral	spring	may	5	5.07	Bidens ferulifolia	Asteraceae	Bidens	Nonnative	Full	Joanna_Alana	3	0.006	0	0.006	0	0	NA	NA	NA	NA	NA	0.003	7.667
2	Northcentral	spring	may	5	5.08	Gaillardia pulchella	Asteraceae	Gaillardia	Native	Full	Joanna_Alana	5	0.164	0.127	0.182	0	0.109	NA	NA	NA	NA	NA	0.116	62.2
2	Northcentral	summer	july	5	5.08	Gaillardia pulchella	Asteraceae	Gaillardia	Native	Full	Joanna_Alana	5	0.1	0.106	0.019	0.081	0.119	NA	NA	NA	NA	NA	0.085	26.2
2	Northcentral	spring	may	5	5.09	Hibiscus syriacus	Malvaceae	Hibiscus	Nonnative	Full	Joanna	2	0	0	0	0	0	NA	NA	NA	NA	NA	0
2	Northcentral	summer	jun	5	5.09	Hibiscus syriacus	Malvaceae	Hibiscus	Nonnative	Full	Joanna	4	0	0.031	0.141	0.063	0	NA	NA	NA	NA	NA	0.047
2	Northcentral	spring	apr	5	5.1	Gaillardia grandiflora	Asteraceae	Gaillardia	Nonnative	Full	Joanna_Alana	5	1.418	0.982	0.782	0.182	0	NA	NA	NA	NA	NA	0.673	72
2	Northcentral	summer	jun	5	5.1	Gaillardia grandiflora	Asteraceae	Gaillardia	Nonnative	Full	Joanna_Alana	5	0.218	0.073	0.473	0.218	0.182	NA	NA	NA	NA	NA	0.233	15.2
2	Northcentral	spring	may	5	5.13	Scutellaria arrenicola	Lamiaceae	Scutellaria	Native	Full	Joanna_Alana	10	1.688	2.813	0.656	2.344	0.656	1.5	1.313	0.844	3.844	3	1.866
2	Northcentral	summer	july	5	5.13	Scutellaria arrenicola	Lamiaceae	Scutellaria	Native	Full	Joanna_Alana	10	1.406	2.344	1.125	0.75	1.875	1.313	1.5	1.313	1.969	1.406	1.5
2	Northcentral	summer	jun	5	5.14	Bidens alba	Asteraceae	Bidens	Native	Full	Joanna_Alana	5	0.3	0	0.563	0.3	0.25	NA	NA	NA	NA	NA	0.283	14.2
2	Northcentral	fall	sept	5	5.14	Bidens alba	Asteraceae	Bidens	Native	Full	Joanna_Josh	5	0.1	0.025	0.1	0.056	0	NA	NA	NA	NA	NA	0.056	16.6
1	Northcentral	winter	feb	5	5.15	Viburnum suspensum	Adoxaceae	Viburnum	Nonnative	Full	Joanna_Alana	10	0.006	0.1	0.1	0.013	0	0.019	0	0.1	0.013	0.044	0.039
2	Northcentral	winter	feb	5	5.15	Viburnum suspensum	Adoxaceae	Viburnum	Nonnative	Full	Joanna_Sabrina	10	0.1	0.1	0.025	0	0.094	0.1	0.006	0.006	0	0	0.043
2	Northcentral	spring	may	5	5.16	Monarda didyma	Lamiaceae	Monarda	Nonnative	Full	Joanna	10	0.673	0.545	0.4	0.291	0.091	0.091	0.273	0.091	0.218	0.273	0.295
2	Northcentral	summer	jun	5	5.16	Monarda didyma	Lamiaceae	Monarda	Nonnative	Full	Alana		0.625	0.875	0.625	1.188	1.813	0.813	0.438	2.063	1.313	1.375	1.113
2	Northcentral	spring	may	5	5.17	Salvia longispicata x farinacea	Lamiaceae	Salvia	Nonnative	Full	Joanna_Alana	9	3.03	2.727	1.818	0.606	2.727	1.515	1.515	1.515	1.515	NA	1.886
2	Northcentral	summer	jun	5	5.17	Salvia longispicata x farinacea	Lamiaceae	Salvia	Nonnative	Full	Joanna_Alana	8	1.688	0.094	2.063	0.75	1.688	1.688	2.906	2.531	NA	NA	1.676
2	Northcentral	summer	aug	5	5.18	Coreopsis leavenworthii	Asteraceae	Coreopsis	Native	Full	Joanna_Alana	5	0.025	0.013	0.013	0.025	0.013	NA	NA	NA	NA	NA	0.018	52.2
2	Northcentral	summer	july	5	5.19	Hibiscus grandiflorus	Malvaceae	Hibiscus	Native	Full	Joanna	5	2.597	2.597	3.896	31.169	1.299	NA	NA	NA	NA	NA	8.312
2	Northcentral	spring	may	5	5.2	Salvia azurea	Lamiaceae	Salvia	Native	Full	Joanna_Alana	9	1.515	0.606	0.303	0.303	0.606	0.606	0.303	0.303	0.303	0	0.485
2	Northcentral	summer	aug	5	5.2	Salvia azurea	Lamiaceae	Salvia	Native	Full	Joanna_Alana	8	0	0	0.125	0.063	0.75	0.938	1.125	0.813	0	0	0.381
2	Northcentral	spring	may	6	6.01	Gaillardia pulchella	Asteraceae	Gaillardia	Native	Partial	Joanna_Alana	5	0.125	0.75	1.25	0.313	0.563	NA	NA	NA	NA	NA	0.6	77.2
2	Northcentral	summer	july	6	6.01	Gaillardia pulchella	Asteraceae	Gaillardia	Native	Partial	Joanna_Alana	5	0.218	0.109	0.073	0.036	0.091	NA	NA	NA	NA	NA	0.105	31.2
2	Northcentral	summer	july	6	6.02	Hibiscus grandiflorus	Malvaceae	Hibiscus	Native	Partial	Joanna	3	0	0	18.182	0	0	NA	NA	NA	NA	NA	3.636
2	Northcentral	fall	oct	6	6.03	Conradina grandiflora	Lamiaceae	Conradina	Native	Partial	Joanna_Josh	10	0	0.073	0.145	0.091	0.055	0.073	0.091	0.055	0.145	0.091	0.082
2	Northcentral	spring	may	6	6.05	Scutellaria javanica	Lamiaceae	Scutellaria	Nonnative	Partial	Joanna	10	0	0	0	0	2.625	1.969	1.313	0	0.094	0	0.6
2	Northcentral	spring	may	6	6.06	Bidens ferulifolia	Asteraceae	Bidens	Nonnative	Partial	Joanna_Alana	5	0.013	0.013	0	0.013	0.05	NA	NA	NA	NA	NA	0.018	16.8
1	Northcentral	winter	feb	6	6.08	Viburnum suspensum	Adoxaceae	Viburnum	Nonnative	Partial	Joanna_Alana	10	0	0.025	0.006	0	0.019	0.019	0.031	0.019	0.013	0.025	0.016
2	Northcentral	winter	feb	6	6.08	Viburnum suspensum	Adoxaceae	Viburnum	Nonnative	Partial	Joanna_Sabrina	10	0	0	0	0	0.019	0.013	0	0.006	0	0	0.004
2	Northcentral	spring	may	6	6.09	Hibiscus syriacus	Malvaceae	Hibiscus	Nonnative	Partial	Joanna	5	0	0	0	0	0	NA	NA	NA	NA	NA	0
2	Northcentral	summer	jun	6	6.09	Hibiscus syriacus	Malvaceae	Hibiscus	Nonnative	Partial	Joanna	2	0.063	0.031	0	0	0	NA	NA	NA	NA	NA	0.019
2	Northcentral	spring	may	6	6.1	Ilex glabra	Aquifoliaceae	Ilex	Native	Partial	Joanna_Walker	10	0.036	0.055	0.091	0.109	0	0.018	0.036	0.127	0.127	0	0.06
2	Northcentral	spring	march	6	6.11	Viburnum obovatum	Adoxaceae	Viburnum	Native	Partial	Joanna_Walker	10	0	0	0	0	0	0	0	0	0	0	0
2	Northcentral	spring	may	6	6.12	Monarda didyma	Lamiaceae	Monarda	Nonnative	Partial	Joanna	10	0.091	0	0.055	0.382	0.036	0.091	0.182	0.273	0.182	0.127	0.142
2	Northcentral	summer	jun	6	6.12	Monarda didyma	Lamiaceae	Monarda	Nonnative	Partial	Alana		0.625	0.813	0	0.875	0.25	0.75	0.563	0.125	0.313	0.75	0.506
2	Northcentral	spring	apr	6	6.13	Gaillardia grandiflora	Asteraceae	Gaillardia	Nonnative	Partial	Joanna_Alana	5	0.473	1	1	1.727	0.818	NA	NA	NA	NA	NA	1.004	61.4
2	Northcentral	summer	jun	6	6.13	Gaillardia grandiflora	Asteraceae	Gaillardia	Nonnative	Partial	Joanna_Alana	0	0	0	0	0	0	NA	NA	NA	NA	NA	0	0
2	Northcentral	spring	may	6	6.14	Salvia longispicata x farinacea	Lamiaceae	Salvia	Nonnative	Partial	Joanna_Alana	9	3.636	3.939	3.333	0.909	2.424	3.333	3.333	2.121	1.818	NA	2.761
2	Northcentral	summer	jun	6	6.14	Salvia longispicata x farinacea	Lamiaceae	Salvia	Nonnative	Partial	Joanna_Alana	6	1.563	1.188	1.188	1.375	1.25	1.875	0	NA	NA	NA	1.205
2	Northcentral	spring	may	6	6.15	Salvia azurea	Lamiaceae	Salvia	Native	Partial	Joanna_Alana	9	0	0	0.606	0	0.606	0.909	0.606	0.606	0.606	0.606	0.455
2	Northcentral	summer	aug	6	6.15	Salvia azurea	Lamiaceae	Salvia	Native	Partial	Joanna_Alana	8	0.313	0.438	0.25	0.438	0.125	0.313	0.125	0.125	0	0	0.213
2	Northcentral	spring	may	6	6.16	Scutellaria arrenicola	Lamiaceae	Scutellaria	Native	Partial	Joanna_Alana	10	1.313	2.25	0.469	3	2.625	0.844	0.75	0.75	0	1.688	1.369
2	Northcentral	summer	july	6	6.16	Scutellaria arrenicola	Lamiaceae	Scutellaria	Native	Partial	Joanna_Alana	10	1.5	0	0.125	1.563	1.813	1.813	0	0	1.563	2	1.038
2	Northcentral	summer	aug	6	6.17	Monarda punctata	Lamiaceae	Monarda	Native	Partial	Joanna_Victoria	10	1.094	2.344	2.031	0.313	0.156	0.938	1.563	1.406	0	0	0.984
2	Northcentral	summer	jun	6	6.18	Bidens alba	Asteraceae	Bidens	Native	Partial	Joanna_Alana	5	0.3	0	0.188	0.2	0	NA	NA	NA	NA	NA	0.138	24.6
2	Northcentral	fall	sept	6	6.18	Bidens alba	Asteraceae	Bidens	Native	Partial	Joanna_Josh	5	0.056	0.05	0.019	0.025	0	NA	NA	NA	NA	NA	0.03	14
2	Northcentral	spring	may	6	6.19	Coreopsis auriculata	Asteraceae	Coreopsis	Nonnative	Partial	Joanna_Alana	5	0.938	0.5	0.375	0.125	0.563	NA	NA	NA	NA	NA	0.5	45.6
2	Northcentral	summer	aug	6	6.2	Coreopsis leavenworthii	Asteraceae	Coreopsis	Native	Partial	Joanna_Alana	5	0	0.006	0	0.006	0	NA	NA	NA	NA	NA	0.003	29
2	Northcentral	summer	jun	7	7.02	Bidens alba	Asteraceae	Bidens	Native	Full	Joanna_Alana	5	0.35	0.063	0.175	0.138	0.088	NA	NA	NA	NA	NA	0.163	21.4
2	Northcentral	spring	may	7	7.02	Coreopsis auriculata	Asteraceae	Coreopsis	Nonnative	Full	Joanna_Alana	5	0.313	0.188	0.438	0.313	0.75	NA	NA	NA	NA	NA	0.4	61.8
2	Northcentral	spring	may	7	7.03	Ilex glabra	Aquifoliaceae	Ilex	Native	Full	Joanna_Walker	10	0.164	0.091	0.236	0.291	0.091	0.236	0.327	0.764	0.091	0.036	0.233
2	Northcentral	spring	may	7	7.04	Hibiscus syriacus	Malvaceae	Hibiscus	Nonnative	Full	Vanessa	4	2.424	2.727	0	0	0	NA	NA	NA	NA	NA	1.03
2	Northcentral	summer	jun	7	7.04	Hibiscus syriacus	Malvaceae	Hibiscus	Nonnative	Full	Vanessa	1	0.047	0	0	0	0	NA	NA	NA	NA	NA	0.009
2	Northcentral	summer	aug	7	7.05	Monarda punctata	Lamiaceae	Monarda	Native	Full	Joanna_Victoria	10	1.719	1.719	2.031	1.719	2.656	1.875	4.063	1.563	2.969	1.563	2.188
2	Northcentral	spring	apr	7	7.07	Gaillardia grandiflora	Asteraceae	Gaillardia	Nonnative	Full	Joanna_Alana	5	1.182	3	0.636	4	2.673	NA	NA	NA	NA	NA	2.298	71.2
2	Northcentral	summer	jun	7	7.07	Gaillardia grandiflora	Asteraceae	Gaillardia	Nonnative	Full	Joanna_Alana	5	0.455	0.109	0.2	0.109	0.036	NA	NA	NA	NA	NA	0.182	26.2
1	Northcentral	winter	feb	7	7.08	Viburnum suspensum	Adoxaceae	Viburnum	Nonnative	Full	Joanna_Alana	10	0.013	0.031	0.056	0.013	0.013	0.025	0.063	0.006	0.013	0.013	0.024
2	Northcentral	winter	feb	7	7.08	Viburnum suspensum	Adoxaceae	Viburnum	Nonnative	Full	Joanna_Sabrina	10	0	0	0	0.006	0.019	0	0	0.013	0	0	0.004
2	Northcentral	summer	aug	7	7.09	Coreopsis leavenworthii	Asteraceae	Coreopsis	Native	Full	Joanna_Alana	5	0.025	0.031	0.006	0.006	0.006	NA	NA	NA	NA	NA	0.015	34.2
2	Northcentral	spring	may	7	7.1	Salvia azurea	Lamiaceae	Salvia	Native	Full	Joanna_Alana	9	0.606	0	0.909	1.515	1.212	1.515	1.515	0.606	0	0	0.788
2	Northcentral	summer	aug	7	7.1	Salvia azurea	Lamiaceae	Salvia	Native	Full	Joanna_Alana	5	0.75	0.438	0.688	0.75	0.5	0	0	0	0	0	0.313
2	Northcentral	spring	march	7	7.11	Viburnum obovatum	Adoxaceae	Viburnum	Native	Full	Joanna_Walker	10	0.109	0.109	0.091	0.109	0.091	NA	NA	NA	NA	NA	0.102
2	Northcentral	summer	july	7	7.12	Hibiscus grandiflorus	Malvaceae	Hibiscus	Native	Full	Joanna	4	25.974	15.584	2.597	2.597	0	NA	NA	NA	NA	NA	9.351
2	Northcentral	spring	may	7	7.13	Scutellaria arrenicola	Lamiaceae	Scutellaria	Native	Full	Joanna_Alana	0	0	0	0	0	0	0	0	0	0	0	0
2	Northcentral	summer	july	7	7.13	Scutellaria arrenicola	Lamiaceae	Scutellaria	Native	Full	Joanna_Alana	10	0.5	0.375	0.875	0.938	0.875	0.563	1.125	0.688	1.25	0.438	0.763
2	Northcentral	spring	may	7	7.14	Bidens ferulifolia	Asteraceae	Bidens	Nonnative	Full	Joanna_Alana	5	0	0.006	0	0	0.013	NA	NA	NA	NA	NA	0.004	8.4
2	Northcentral	spring	may	7	7.15	Monarda didyma	Lamiaceae	Monarda	Nonnative	Full	Vanessa	10	0.563	0.188	0.938	0.938	1.125	2.906	1.031	1.875	1.031	2.063	1.266
2	Northcentral	summer	jun	7	7.15	Monarda didyma	Lamiaceae	Monarda	Nonnative	Full	Alana		0.375	0.438	0.313	0.375	0.313	0.438	0.438	0.5	0.5	0.563	0.425
2	Northcentral	fall	oct	7	7.16	Conradina grandiflora	Lamiaceae	Conradina	Native	Full	Joanna_Josh	10	0.188	0.188	0.25	0.625	0.188	0.438	0.313	0.5	0.188	0	0.288
2	Northcentral	spring	may	7	7.17	Gaillardia pulchella	Asteraceae	Gaillardia	Native	Full	Joanna_Alana	5	0.4	0.418	1.4	1.345	0.436	NA	NA	NA	NA	NA	0.8	55.2
2	Northcentral	summer	july	7	7.17	Gaillardia pulchella	Asteraceae	Gaillardia	Native	Full	Joanna_Alana	5	0.164	0.127	0.091	0.382	0.145	NA	NA	NA	NA	NA	0.182	43.4
2	Northcentral	spring	may	7	7.18	Salvia longispicata x farinacea	Lamiaceae	Salvia	Nonnative	Full	Joanna_Alana	9	2.121	1.818	2.121	2.121	2.727	1.515	1.818	1.818	2.727	NA	2.088
2	Northcentral	summer	jun	7	7.18	Salvia longispicata x farinacea	Lamiaceae	Salvia	Nonnative	Full	Joanna_Alana	5	1.938	3.125	3.625	1.563	2.25	0	0	NA	NA	NA	1.786
2	Northcentral	spring	may	7	7.19	Scutellaria javanica	Lamiaceae	Scutellaria	Nonnative	Full	Vanessa	10	2.438	1.031	2.25	2.531	0.563	0.938	1.688	0.469	1.031	2.719	1.566
2	Northcentral	fall	sept	7	7.2	Bidens alba	Asteraceae	Bidens	Native	Full	Joanna_Josh	5	0.013	0.219	0.125	0.063	0.163	NA	NA	NA	NA	NA	0.116	23.8
2	Northcentral	spring	may	8	8.01	Bidens ferulifolia	Asteraceae	Bidens	Nonnative	Partial	Joanna_Alana	5	0.006	0.013	0.006	0	0	NA	NA	NA	NA	NA	0.005	7.8
2	Northcentral	summer	aug	8	8.02	Monarda punctata	Lamiaceae	Monarda	Native	Partial	Joanna_Victoria	10	1.25	3.281	0.781	3.906	1.094	2.188	1.875	0	0	0	1.438
2	Northcentral	spring	may	8	8.03	Coreopsis auriculata	Asteraceae	Coreopsis	Nonnative	Partial	Joanna_Alana	5	0.125	0.313	0.188	0.313	0.125	NA	NA	NA	NA	NA	0.213	45.2
2	Northcentral	fall	oct	8	8.04	Conradina grandiflora	Lamiaceae	Conradina	Native	Partial	Joanna_Josh	10	0.125	0.25	0.25	0.563	0	0.563	0.25	0	0.063	0.063	0.213
2	Northcentral	spring	may	8	8.05	Scutellaria arrenicola	Lamiaceae	Scutellaria	Native	Partial	Joanna_Alana	10	1.875	1.125	0.188	0	1.125	1.219	1.5	0	0.844	0.469	0.834
2	Northcentral	summer	july	8	8.05	Scutellaria arrenicola	Lamiaceae	Scutellaria	Native	Partial	Joanna_Alana	10	0.313	0.438	0.188	0.563	0.5	0.375	0.625	0.313	0.313	0.375	0.4
2	Northcentral	spring	may	8	8.06	Salvia azurea	Lamiaceae	Salvia	Native	Partial	Joanna_Alana	9	0.909	0.303	0.303	0	1.212	0	1.212	0.303	0.909	0	0.515
2	Northcentral	summer	aug	8	8.06	Salvia azurea	Lamiaceae	Salvia	Native	Partial	Joanna_Alana	10	0.063	0.063	0	0.125	0.063	0.375	0.313	0.063	0	0.375	0.144
2	Northcentral	summer	jun	8	8.07	Bidens alba	Asteraceae	Bidens	Native	Partial	Joanna_Alana	5	0.325	0.044	0.131	0.094	0.056	NA	NA	NA	NA	NA	0.13	24.4
2	Northcentral	fall	sept	8	8.07	Bidens alba	Asteraceae	Bidens	Native	Partial	Joanna_Josh	5	0	0.094	0.05	0.044	0.038	NA	NA	NA	NA	NA	0.045	15.8
2	Northcentral	spring	may	8	8.08	Gaillardia pulchella	Asteraceae	Gaillardia	Native	Partial	Joanna_Alana	5	1.073	2	1.727	0	0.236	NA	NA	NA	NA	NA	1.007	69.4
2	Northcentral	summer	july	8	8.08	Gaillardia pulchella	Asteraceae	Gaillardia	Native	Partial	Joanna_Alana	5	0.145	0.018	0.018	0	0	NA	NA	NA	NA	NA	0.036	41.8
2	Northcentral	spring	march	8	8.09	Viburnum obovatum	Adoxaceae	Viburnum	Native	Partial	Joanna_Walker	10	0.073	0.073	0.073	0.055		NA	NA	NA	NA	NA	0.068
2	Northcentral	summer	aug	8	8.1	Coreopsis leavenworthii	Asteraceae	Coreopsis	Native	Partial	Joanna_Alana	5	0	0.006	0	0.013	0	NA	NA	NA	NA	NA	0.004	41.8
2	Northcentral	spring	may	8	8.11	Scutellaria javanica	Lamiaceae	Scutellaria	Nonnative	Partial	Vanessa	10	1.219	1.5	1.406	0	1.781	0.469	1.313	3.938	1.219	1.5	1.434
1	Northcentral	winter	feb	8	8.12	Viburnum suspensum	Adoxaceae	Viburnum	Nonnative	Partial	Joanna_Alana	10	0.006	0.056	0.019	0	0.044	0	0.006	0.025	0	0.063	0.022
2	Northcentral	winter	feb	8	8.12	Viburnum suspensum	Adoxaceae	Viburnum	Nonnative	Partial	Joanna_Sabrina	10	0	0	0	0	0	0	0	0	0	0.006	0.001
2	Northcentral	spring	may	8	8.13	Salvia longispicata x farinacea	Lamiaceae	Salvia	Nonnative	Partial	Joanna_Alana	9	2.121	1.818	1.515	1.212	2.424	2.121	2.121	2.424	1.212	NA	1.886
2	Northcentral	summer	jun	8	8.13	Salvia longispicata x farinacea	Lamiaceae	Salvia	Nonnative	Partial	Joanna_Alana	7	0.375	0.375	0.188	0.375	0.375	0.25	0.563	NA	NA	NA	0.357
2	Northcentral	spring	apr	8	8.15	Gaillardia grandiflora	Asteraceae	Gaillardia	Nonnative	Partial	Joanna_Alana	5	1	2	2	0.709	0	NA	NA	NA	NA	NA	1.142	36
2	Northcentral	summer	jun	8	8.15	Gaillardia grandiflora	Asteraceae	Gaillardia	Nonnative	Partial	Joanna_Alana	5	0.036	0.291	0.327	0.091	0.073	NA	NA	NA	NA	NA	0.164	27.2
2	Northcentral	spring	may	8	8.16	Hibiscus syriacus	Malvaceae	Hibiscus	Nonnative	Partial	Vanessa	10	5.156	0	10.313	10.313	15	21.875	0	0	0	0	6.266
2	Northcentral	summer	jun	8	8.16	Hibiscus syriacus	Malvaceae	Hibiscus	Nonnative	Partial	Vanessa	1	0	0	0	0	0	NA	NA	NA	NA	NA	0
2	Northcentral	spring	may	8	8.17	Ilex glabra	Aquifoliaceae	Ilex	Native	Partial	Joanna_Walker	10	0.182	0.164	0.273	0.145	0.073	0.036	0.091	0.036	0.073	0.055	0.113
2	Northcentral	spring	may	8	8.18	Monarda didyma	Lamiaceae	Monarda	Nonnative	Partial	Vanessa	10	0.281	0.844	0.188	0.375	0.188	0.469	0.281	0.938	0.563	0.75	0.488
2	Northcentral	summer	jun	8	8.18	Monarda didyma	Lamiaceae	Monarda	Nonnative	Partial	Alana		0.5	0.188	0	0.375	0	0.25	0	0.188	0.688	0.688	0.288
2	Northcentral	summer	july	8	8.2	Hibiscus grandiflorus	Malvaceae	Hibiscus	Native	Partial	Joanna	3	22.078	0	0	0	0	NA	NA	NA	NA	NA	4.416
