# Supplementary material for: Plant origin and irrigation influence floral resource value and pollinator attraction to ornamental plants
Source: PeerJ. 2026 Mar 12;14:e20906. doi: 10.7717/peerj.20906 (PMC12989154; doi:10.7717/peerj.20906)
Supplement: Supplemental Information 8 [file peerj-14-20906-s008.csv]

Year	Site	Season	Date	Row	Plot	Plants	Family	Genera	Origin	Irrigation	nectar_per_flower	Flowers	nectar_per_plot
1	North	summer	july	9	9.01	Coreopsis leavenworthii	Asteraceae	Coreopsis	Native	Full	0.03	127	3.73
1	North	spring	may	9	9.02	Bidens ferulifolia	Asteraceae	Bidens	Nonnative	Full	0.01	579	5.88
1	North	summer	jun	9	9.04	Scutellaria arrenicola	Lamiaceae	Scutellaria	Native	Full	1.81	15	27.13
1	North	summer	jun	9	9.05	Salvia longispicata x farinacea	Lamiaceae	Salvia	Nonnative	Full	4.89	612	2993.64
1	North	summer	aug	9	9.06	Scutellaria javanica	Lamiaceae	Scutellaria	Nonnative	Full	2.05	111	227.11
1	North	fall	oct	9	9.07	Conradina grandiflora	Lamiaceae	Rosemaries	Native	Full	0.7	0	0
1	North	summer	jun	9	9.08	Bidens alba	Asteraceae	Bidens	Native	Full	0.4	898	360.95
1	North	summer	july	9	9.1	Hibiscus grandiflorus	Malvaceae	Hibiscus	Native	Full	76.35	0	0
1	North	spring	may	9	9.13	Coreopsis auriculata	Asteraceae	Coreopsis	Nonnative	Full	2.19	129	282.59
1	North	summer	aug	9	9.14	Gaillardia pulchella	Asteraceae	Gaillardia	Native	Full	0.84	387	323.87
1	North	winter	feb	9	9.15	Viburnum suspensum	Adoxaceae	Viburnum	Nonnative	Full	0.03	616	19.36
1	North	summer	aug	9	9.17	Salvia azurea	Lamiaceae	Salvia	Native	Full	3.04	314	953.04
1	North	summer	aug	9	9.18	Monarda punctata	Lamiaceae	Monarda	Native	Full	2.21	6696	14800.63
1	North	summer	jun	9	9.2	Gaillardia grandiflora	Asteraceae	Gaillardia	Nonnative	Full	2.93	41	120.29
1	North	spring	may	10	10.01	Coreopsis auriculata	Asteraceae	Coreopsis	Nonnative	Partial	1.41	63	88.71
1	North	summer	aug	10	10.02	Gaillardia pulchella	Asteraceae	Gaillardia	Native	Partial	0.3	387	115.26
1	North	winter	feb	10	10.03	Viburnum suspensum	Adoxaceae	Viburnum	Nonnative	Partial	0.02	640	12.4
1	North	summer	aug	10	10.05	Scutellaria javanica	Lamiaceae	Scutellaria	Nonnative	Partial	1.25	119	148.51
1	North	summer	july	10	10.06	Hibiscus grandiflorus	Malvaceae	Hibiscus	Native	Partial	44.13	7	308.88
1	North	summer	jun	10	10.07	Salvia longispicata x farinacea	Lamiaceae	Salvia	Nonnative	Partial	5	465	2324.55
1	North	summer	jun	10	10.08	Gaillardia grandiflora	Asteraceae	Gaillardia	Nonnative	Partial	2.18	49	106.75
1	North	summer	jun	10	10.11	Scutellaria arrenicola	Lamiaceae	Scutellaria	Native	Partial	0.32	19	6.12
1	North	summer	aug	10	10.12	Salvia azurea	Lamiaceae	Salvia	Native	Partial	3.02	942	2842.06
1	North	spring	may	10	10.14	Bidens ferulifolia	Asteraceae	Bidens	Nonnative	Partial	0.01	480	3.47
1	North	fall	oct	10	10.16	Conradina grandiflora	Lamiaceae	Rosemaries	Native	Partial	0.53	0	0
1	North	summer	jun	10	10.18	Bidens alba	Asteraceae	Bidens	Native	Partial	0.35	906	314.98
1	North	summer	july	10	10.19	Coreopsis leavenworthii	Asteraceae	Coreopsis	Native	Partial	0.01	473	3.88
1	North	summer	aug	10	10.2	Monarda punctata	Lamiaceae	Monarda	Native	Partial	1.22	954	1168.09
1	North	summer	july	11	11.02	Coreopsis leavenworthii	Asteraceae	Coreopsis	Native	Full	0.03	535	15.73
1	North	summer	aug	11	11.03	Scutellaria javanica	Lamiaceae	Scutellaria	Nonnative	Full	2.05	191	390.79
1	North	summer	jun	11	11.04	Scutellaria arrenicola	Lamiaceae	Scutellaria	Native	Full	1.81	24	43.42
1	North	summer	jun	11	11.05	Bidens alba	Asteraceae	Bidens	Native	Full	0.4	1024	411.6
1	North	spring	may	11	11.06	Coreopsis auriculata	Asteraceae	Coreopsis	Nonnative	Full	2.19	85	186.2
1	North	spring	may	11	11.07	Bidens ferulifolia	Asteraceae	Bidens	Nonnative	Full	0.01	570	5.79
1	North	summer	july	11	11.08	Hibiscus grandiflorus	Malvaceae	Hibiscus	Native	Full	76.35	10	763.47
1	North	winter	feb	11	11.09	Viburnum suspensum	Adoxaceae	Viburnum	Nonnative	Full	0.03	472	14.84
1	North	summer	aug	11	11.1	Monarda punctata	Lamiaceae	Monarda	Native	Full	2.21	1803	3985.3
1	North	fall	oct	11	11.12	Conradina grandiflora	Lamiaceae	Rosemaries	Native	Full	0.7	0	0
1	North	summer	jun	11	11.13	Salvia longispicata x farinacea	Lamiaceae	Salvia	Nonnative	Full	4.89	472	2308.82
1	North	summer	aug	11	11.14	Gaillardia pulchella	Asteraceae	Gaillardia	Native	Full	0.84	324	271.15
1	North	summer	jun	11	11.19	Gaillardia grandiflora	Asteraceae	Gaillardia	Nonnative	Full	2.93	93	272.86
1	North	summer	aug	11	11.2	Salvia azurea	Lamiaceae	Salvia	Native	Full	3.04	504	1529.72
1	North	spring	may	12	12.02	Coreopsis auriculata	Asteraceae	Coreopsis	Nonnative	Partial	1.41	60	84.48
1	North	summer	jun	12	12.03	Gaillardia grandiflora	Asteraceae	Gaillardia	Nonnative	Partial	2.18	27	58.82
1	North	spring	may	12	12.05	Bidens ferulifolia	Asteraceae	Bidens	Nonnative	Partial	0.01	390	2.82
1	North	summer	jun	12	12.08	Bidens alba	Asteraceae	Bidens	Native	Partial	0.35	1042	362.26
1	North	summer	aug	12	12.1	Salvia azurea	Lamiaceae	Salvia	Native	Partial	3.02	640	1930.91
1	North	fall	oct	12	12.11	Conradina grandiflora	Lamiaceae	Rosemaries	Native	Partial	0.53	0	0
1	North	winter	feb	12	12.12	Viburnum suspensum	Adoxaceae	Viburnum	Nonnative	Partial	0.02	640	12.4
1	North	summer	july	12	12.13	Hibiscus grandiflorus	Malvaceae	Hibiscus	Native	Partial	44.13	11	485.38
1	North	summer	aug	12	12.14	Gaillardia pulchella	Asteraceae	Gaillardia	Native	Partial	0.3	309	92.03
1	North	summer	jun	12	12.15	Scutellaria arrenicola	Lamiaceae	Scutellaria	Native	Partial	0.32	94	30.29
1	North	summer	aug	12	12.16	Scutellaria javanica	Lamiaceae	Scutellaria	Nonnative	Partial	1.25	74	92.35
1	North	summer	jun	12	12.17	Salvia longispicata x farinacea	Lamiaceae	Salvia	Nonnative	Partial	5	95	474.91
1	North	summer	july	12	12.18	Coreopsis leavenworthii	Asteraceae	Coreopsis	Native	Partial	0.01	502	4.12
1	North	summer	aug	12	12.19	Monarda punctata	Lamiaceae	Monarda	Native	Partial	1.22	1888	2311.7
1	North	summer	aug	13	13.01	Salvia azurea	Lamiaceae	Salvia	Native	Full	3.04	308	934.83
1	North	summer	jun	13	13.03	Salvia longispicata x farinacea	Lamiaceae	Salvia	Nonnative	Full	4.89	559	2734.39
1	North	summer	aug	13	13.04	Monarda punctata	Lamiaceae	Monarda	Native	Full	2.21	4758	10516.94
1	North	summer	jun	13	13.08	Gaillardia grandiflora	Asteraceae	Gaillardia	Nonnative	Full	2.93	133	390.22
1	North	fall	oct	13	13.09	Conradina grandiflora	Lamiaceae	Rosemaries	Native	Full	0.7	0	0
1	North	summer	jun	13	13.1	Scutellaria arrenicola	Lamiaceae	Scutellaria	Native	Full	1.81	27	48.84
1	North	spring	may	13	13.11	Coreopsis auriculata	Asteraceae	Coreopsis	Nonnative	Full	2.19	91	199.35
1	North	summer	jun	13	13.12	Bidens alba	Asteraceae	Bidens	Native	Full	0.4	827	332.42
1	North	summer	aug	13	13.13	Gaillardia pulchella	Asteraceae	Gaillardia	Native	Full	0.84	157	131.39
1	North	summer	july	13	13.14	Coreopsis leavenworthii	Asteraceae	Coreopsis	Native	Full	0.03	912	26.82
1	North	summer	aug	13	13.15	Scutellaria javanica	Lamiaceae	Scutellaria	Nonnative	Full	2.05	80	163.68
1	North	spring	may	13	13.17	Bidens ferulifolia	Asteraceae	Bidens	Nonnative	Full	0.01	0	0
1	North	winter	feb	13	13.19	Viburnum suspensum	Adoxaceae	Viburnum	Nonnative	Full	0.03	344	10.81
1	North	summer	july	13	13.2	Hibiscus grandiflorus	Malvaceae	Hibiscus	Native	Full	76.35	6	458.08
1	North	winter	feb	14	14.02	Viburnum suspensum	Adoxaceae	Viburnum	Nonnative	Partial	0.02	468	9.07
1	North	summer	aug	14	14.03	Gaillardia pulchella	Asteraceae	Gaillardia	Native	Partial	0.3	149	44.38
1	North	summer	jun	14	14.04	Bidens alba	Asteraceae	Bidens	Native	Partial	0.35	353	122.72
1	North	summer	jun	14	14.05	Salvia longispicata x farinacea	Lamiaceae	Salvia	Nonnative	Partial	5	1408	7038.63
1	North	summer	jun	14	14.06	Gaillardia grandiflora	Asteraceae	Gaillardia	Nonnative	Partial	2.18	98	213.5
1	North	summer	aug	14	14.08	Monarda punctata	Lamiaceae	Monarda	Native	Partial	1.22	4256	5211.12
1	North	summer	aug	14	14.09	Salvia azurea	Lamiaceae	Salvia	Native	Partial	3.02	213	642.63
1	North	summer	jun	14	14.1	Scutellaria arrenicola	Lamiaceae	Scutellaria	Native	Partial	0.32	45	14.5
1	North	spring	may	14	14.12	Coreopsis auriculata	Asteraceae	Coreopsis	Nonnative	Partial	1.41	96	135.17
1	North	summer	july	14	14.13	Hibiscus grandiflorus	Malvaceae	Hibiscus	Native	Partial	44.13	0	0
1	North	summer	aug	14	14.15	Scutellaria javanica	Lamiaceae	Scutellaria	Nonnative	Partial	1.25	0	0
1	North	fall	oct	14	14.17	Conradina grandiflora	Lamiaceae	Rosemaries	Native	Partial	0.53	217	114.94
1	North	summer	july	14	14.18	Coreopsis leavenworthii	Asteraceae	Coreopsis	Native	Partial	0.01	1092	8.97
1	North	spring	may	14	14.2	Bidens ferulifolia	Asteraceae	Bidens	Nonnative	Partial	0.01	923	6.67
1	North	summer	aug	15	15.03	Salvia azurea	Lamiaceae	Salvia	Native	Full	3.04	402	1220.13
1	North	summer	jun	15	15.04	Bidens alba	Asteraceae	Bidens	Native	Full	0.4	1270	510.48
1	North	spring	may	15	15.06	Bidens ferulifolia	Asteraceae	Bidens	Nonnative	Full	0.01	759	7.71
1	North	winter	feb	15	15.07	Viburnum suspensum	Adoxaceae	Viburnum	Nonnative	Full	0.03	290	9.12
1	North	summer	aug	15	15.08	Gaillardia pulchella	Asteraceae	Gaillardia	Native	Full	0.84	281	235.16
1	North	summer	aug	15	15.1	Monarda punctata	Lamiaceae	Monarda	Native	Full	2.21	5385	11902.84
1	North	summer	jun	15	15.11	Scutellaria arrenicola	Lamiaceae	Scutellaria	Native	Full	1.81	83	150.14
1	North	fall	oct	15	15.12	Conradina grandiflora	Lamiaceae	Rosemaries	Native	Full	0.7	605	426.02
1	North	summer	jun	15	15.13	Salvia longispicata x farinacea	Lamiaceae	Salvia	Nonnative	Full	4.89	1043	5101.91
1	North	summer	aug	15	15.14	Scutellaria javanica	Lamiaceae	Scutellaria	Nonnative	Full	2.05	101	206.65
1	North	spring	may	15	15.16	Coreopsis auriculata	Asteraceae	Coreopsis	Nonnative	Full	2.19	104	227.83
1	North	summer	july	15	15.18	Coreopsis leavenworthii	Asteraceae	Coreopsis	Native	Full	0.03	1082	31.81
1	North	summer	july	15	15.19	Hibiscus grandiflorus	Malvaceae	Hibiscus	Native	Full	76.35	5	381.73
1	North	summer	jun	15	15.2	Gaillardia grandiflora	Asteraceae	Gaillardia	Nonnative	Full	2.93	135	396.08
1	North	summer	jun	16	16.01	Scutellaria arrenicola	Lamiaceae	Scutellaria	Native	Partial	0.32	133	42.86
1	North	winter	feb	16	16.02	Viburnum suspensum	Adoxaceae	Viburnum	Nonnative	Partial	0.02	161	3.12
1	North	summer	aug	16	16.04	Monarda punctata	Lamiaceae	Monarda	Native	Partial	1.22	1910	2338.64
1	North	summer	aug	16	16.05	Gaillardia pulchella	Asteraceae	Gaillardia	Native	Partial	0.3	208	61.95
1	North	summer	july	16	16.06	Coreopsis leavenworthii	Asteraceae	Coreopsis	Native	Partial	0.01	1114	9.15
1	North	summer	jun	16	16.07	Salvia longispicata x farinacea	Lamiaceae	Salvia	Nonnative	Partial	5	1640	8198.41
1	North	summer	jun	16	16.08	Gaillardia grandiflora	Asteraceae	Gaillardia	Nonnative	Partial	2.18	21	45.75
1	North	summer	july	16	16.1	Hibiscus grandiflorus	Malvaceae	Hibiscus	Native	Partial	44.13	17	750.14
1	North	summer	jun	16	16.11	Bidens alba	Asteraceae	Bidens	Native	Partial	0.35	474	164.79
1	North	fall	oct	16	16.13	Conradina grandiflora	Lamiaceae	Rosemaries	Native	Partial	0.53	0	0
1	North	summer	aug	16	16.15	Salvia azurea	Lamiaceae	Salvia	Native	Partial	3.02	447	1348.62
1	North	spring	may	16	16.18	Bidens ferulifolia	Asteraceae	Bidens	Nonnative	Partial	0.01	902	6.52
1	North	summer	aug	16	16.19	Scutellaria javanica	Lamiaceae	Scutellaria	Nonnative	Partial	1.25	5	6.24
1	North	spring	may	16	16.2	Coreopsis auriculata	Asteraceae	Coreopsis	Nonnative	Partial	1.41	112	157.7
2	North	summer	july	9	9.01	Coreopsis leavenworthii	Asteraceae	Coreopsis	Native	Full	0.01	4	0.04
2	North	spring	apr	9	9.02	Bidens ferulifolia	Asteraceae	Bidens	Nonnative	Full	0.01	177	2.32
2	North	spring	may	9	9.04	Scutellaria arrenicola	Lamiaceae	Scutellaria	Native	Full	0.79	0	0
2	North	spring	may	9	9.05	Salvia longispicata x farinacea	Lamiaceae	Salvia	Nonnative	Full	2.03	1230	2495.2
2	North	spring	may	9	9.06	Scutellaria javanica	Lamiaceae	Scutellaria	Nonnative	Full	1.15	0	0
2	North	fall	oct	9	9.07	Conradina grandiflora	Lamiaceae	Rosemaries	Native	Full	0.39	24	9.44
2	North	summer	jun	9	9.08	Bidens alba	Asteraceae	Bidens	Native	Full	0.15	303	45.77
2	North	spring	may	9	9.09	Monarda didyma	Lamiaceae	Monarda	Nonnative	Full	0.62	2400	1478.28
2	North	summer	july	9	9.1	Hibiscus grandiflorus	Malvaceae	Hibiscus	Native	Full	16.3	3	48.9
2	North	spring	march	9	9.12	Viburnum obovatum	Adoxaceae	Viburnum	Native	Full	0.05	525	23.86
2	North	spring	apr	9	9.13	Coreopsis auriculata	Asteraceae	Coreopsis	Nonnative	Full	0.52	1	0.52
2	North	spring	may	9	9.14	Gaillardia pulchella	Asteraceae	Gaillardia	Native	Full	0.3	50	14.91
2	North	winter	feb	9	9.15	Viburnum suspensum	Adoxaceae	Viburnum	Nonnative	Full	0.02	4	0.1
2	North	summer	july	9	9.16	Hibiscus syriacus	Malvaceae	Hibiscus	Nonnative	Full	1.1	16	17.6
2	North	spring	may	9	9.17	Salvia azurea	Lamiaceae	Salvia	Native	Full	0.95	27	25.77
2	North	summer	july	9	9.18	Monarda punctata	Lamiaceae	Monarda	Native	Full	1.3	462	602.77
2	North	spring	may	9	9.19	Ilex glabra	Aquifoliaceae	Ilex	Native	Full	0.13	15	1.98
2	North	spring	apr	9	9.2	Gaillardia grandiflora	Asteraceae	Gaillardia	Nonnative	Full	2.01	36	72.29
2	North	spring	apr	10	10.01	Coreopsis auriculata	Asteraceae	Coreopsis	Nonnative	Partial	0.38	0	0
2	North	spring	may	10	10.02	Gaillardia pulchella	Asteraceae	Gaillardia	Native	Partial	0.44	5	2.2
2	North	winter	feb	10	10.03	Viburnum suspensum	Adoxaceae	Viburnum	Nonnative	Partial	0.02	0	0
2	North	spring	may	10	10.04	Monarda didyma	Lamiaceae	Monarda	Nonnative	Partial	0.28	1070	297.47
2	North	spring	may	10	10.05	Scutellaria javanica	Lamiaceae	Scutellaria	Nonnative	Partial	0.89	1	0.89
2	North	summer	july	10	10.06	Hibiscus grandiflorus	Malvaceae	Hibiscus	Native	Partial	6.36	1	6.36
2	North	spring	may	10	10.07	Salvia longispicata x farinacea	Lamiaceae	Salvia	Nonnative	Partial	2.21	1278	2829.24
2	North	spring	apr	10	10.08	Gaillardia grandiflora	Asteraceae	Gaillardia	Nonnative	Partial	0.76	16	12.2
2	North	summer	july	10	10.1	Hibiscus syriacus	Malvaceae	Hibiscus	Nonnative	Partial	1.55	16	24.83
2	North	spring	may	10	10.11	Scutellaria arrenicola	Lamiaceae	Scutellaria	Native	Partial	0.87	0	0
2	North	spring	may	10	10.12	Salvia azurea	Lamiaceae	Salvia	Native	Partial	0.45	130	58.11
2	North	spring	may	10	10.13	Ilex glabra	Aquifoliaceae	Ilex	Native	Partial	0.07	0	0
2	North	spring	apr	10	10.14	Bidens ferulifolia	Asteraceae	Bidens	Nonnative	Partial	0.01	9	0.06
2	North	fall	oct	10	10.16	Conradina grandiflora	Lamiaceae	Rosemaries	Native	Partial	0.81	159	128.34
2	North	spring	march	10	10.17	Viburnum obovatum	Adoxaceae	Viburnum	Native	Partial	0.02	42	0.87
2	North	summer	jun	10	10.18	Bidens alba	Asteraceae	Bidens	Native	Partial	0.09	71	6.5
2	North	summer	july	10	10.19	Coreopsis leavenworthii	Asteraceae	Coreopsis	Native	Partial	0	190	0.36
2	North	summer	july	10	10.2	Monarda punctata	Lamiaceae	Monarda	Native	Partial	1.33	6	7.97
2	North	spring	may	11	11.01	Monarda didyma	Lamiaceae	Monarda	Nonnative	Full	0.62	2000	1231.9
2	North	summer	july	11	11.02	Coreopsis leavenworthii	Asteraceae	Coreopsis	Native	Full	0.01	14	0.13
2	North	spring	may	11	11.03	Scutellaria javanica	Lamiaceae	Scutellaria	Nonnative	Full	1.15	64	73.66
2	North	spring	may	11	11.04	Scutellaria arrenicola	Lamiaceae	Scutellaria	Native	Full	0.79	3	2.36
2	North	summer	jun	11	11.05	Bidens alba	Asteraceae	Bidens	Native	Full	0.15	276	41.69
2	North	spring	apr	11	11.06	Coreopsis auriculata	Asteraceae	Coreopsis	Nonnative	Full	0.52	15	7.83
2	North	spring	apr	11	11.07	Bidens ferulifolia	Asteraceae	Bidens	Nonnative	Full	0.01	30	0.39
2	North	summer	july	11	11.08	Hibiscus grandiflorus	Malvaceae	Hibiscus	Native	Full	16.3	1	16.3
2	North	winter	feb	11	11.09	Viburnum suspensum	Adoxaceae	Viburnum	Nonnative	Full	0.02	0	0
2	North	summer	july	11	11.1	Monarda punctata	Lamiaceae	Monarda	Native	Full	1.3	180	234.84
2	North	spring	may	11	11.11	Ilex glabra	Aquifoliaceae	Ilex	Native	Full	0.13	21	2.77
2	North	fall	oct	11	11.12	Conradina grandiflora	Lamiaceae	Rosemaries	Native	Full	0.39	101	39.73
2	North	spring	may	11	11.13	Salvia longispicata x farinacea	Lamiaceae	Salvia	Nonnative	Full	2.03	670	1359.18
2	North	spring	may	11	11.14	Gaillardia pulchella	Asteraceae	Gaillardia	Native	Full	0.3	171	50.99
2	North	spring	march	11	11.17	Viburnum obovatum	Adoxaceae	Viburnum	Native	Full	0.05	84	3.82
2	North	summer	july	11	11.18	Hibiscus syriacus	Malvaceae	Hibiscus	Nonnative	Full	1.1	13	14.3
2	North	spring	apr	11	11.19	Gaillardia grandiflora	Asteraceae	Gaillardia	Nonnative	Full	2.01	13	26.11
2	North	spring	may	11	11.2	Salvia azurea	Lamiaceae	Salvia	Native	Full	0.95	92	87.82
2	North	spring	may	12	12.01	Ilex glabra	Aquifoliaceae	Ilex	Native	Partial	0.07	15	1.1
2	North	spring	apr	12	12.02	Coreopsis auriculata	Asteraceae	Coreopsis	Nonnative	Partial	0.38	34	12.86
2	North	spring	apr	12	12.03	Gaillardia grandiflora	Asteraceae	Gaillardia	Nonnative	Partial	2.18	17	37.04
2	North	spring	apr	12	12.05	Bidens ferulifolia	Asteraceae	Bidens	Nonnative	Partial	0.01	41	0.29
2	North	spring	may	12	12.06	Monarda didyma	Lamiaceae	Monarda	Nonnative	Partial	0.28	800	222.41
2	North	spring	march	12	12.07	Viburnum obovatum	Adoxaceae	Viburnum	Native	Partial	0.02	35	0.73
2	North	summer	jun	12	12.08	Bidens alba	Asteraceae	Bidens	Native	Partial	0.09	242	22.16
2	North	spring	may	12	12.1	Salvia azurea	Lamiaceae	Salvia	Native	Partial	0.45	12	5.36
2	North	fall	oct	12	12.11	Conradina grandiflora	Lamiaceae	Rosemaries	Native	Partial	0.81	34	27.44
2	North	winter	feb	12	12.12	Viburnum suspensum	Adoxaceae	Viburnum	Nonnative	Partial	0.02	6	0.15
2	North	summer	july	12	12.13	Hibiscus grandiflorus	Malvaceae	Hibiscus	Native	Partial	6.36	3	19.09
2	North	spring	may	12	12.14	Gaillardia pulchella	Asteraceae	Gaillardia	Native	Partial	0.44	84	36.88
2	North	spring	may	12	12.15	Scutellaria arrenicola	Lamiaceae	Scutellaria	Native	Partial	0.87	0	0
2	North	spring	may	12	12.16	Scutellaria javanica	Lamiaceae	Scutellaria	Nonnative	Partial	0.89	3	2.67
2	North	spring	may	12	12.17	Salvia longispicata x farinacea	Lamiaceae	Salvia	Nonnative	Partial	2.21	374	827.96
2	North	summer	july	12	12.18	Coreopsis leavenworthii	Asteraceae	Coreopsis	Native	Partial	0	1	0
2	North	summer	july	12	12.19	Monarda punctata	Lamiaceae	Monarda	Native	Partial	1.33	77	102.27
2	North	summer	july	12	12.2	Hibiscus syriacus	Malvaceae	Hibiscus	Nonnative	Partial	1.55	16	24.83
2	North	spring	may	13	13.01	Salvia azurea	Lamiaceae	Salvia	Native	Full	0.95	67	63.95
2	North	spring	may	13	13.03	Salvia longispicata x farinacea	Lamiaceae	Salvia	Nonnative	Full	2.03	1507	3057.13
2	North	summer	july	13	13.04	Monarda punctata	Lamiaceae	Monarda	Native	Full	1.3	124	161.78
2	North	spring	march	13	13.05	Viburnum obovatum	Adoxaceae	Viburnum	Native	Full	0.05	481	21.86
2	North	spring	may	13	13.06	Monarda didyma	Lamiaceae	Monarda	Nonnative	Full	0.62	1030	634.43
2	North	spring	may	13	13.07	Ilex glabra	Aquifoliaceae	Ilex	Native	Full	0.13	8	1.06
2	North	spring	apr	13	13.08	Gaillardia grandiflora	Asteraceae	Gaillardia	Nonnative	Full	2.01	10	20.08
2	North	fall	oct	13	13.09	Conradina grandiflora	Lamiaceae	Rosemaries	Native	Full	0.39	19	7.47
2	North	spring	may	13	13.1	Scutellaria arrenicola	Lamiaceae	Scutellaria	Native	Full	0.79	0	0
2	North	spring	apr	13	13.11	Coreopsis auriculata	Asteraceae	Coreopsis	Nonnative	Full	0.52	17	8.87
2	North	summer	jun	13	13.12	Bidens alba	Asteraceae	Bidens	Native	Full	0.15	125	18.88
2	North	spring	may	13	13.13	Gaillardia pulchella	Asteraceae	Gaillardia	Native	Full	0.3	21	6.26
2	North	summer	july	13	13.14	Coreopsis leavenworthii	Asteraceae	Coreopsis	Native	Full	0.01	161	1.51
2	North	spring	may	13	13.15	Scutellaria javanica	Lamiaceae	Scutellaria	Nonnative	Full	1.15	3	3.45
2	North	spring	apr	13	13.17	Bidens ferulifolia	Asteraceae	Bidens	Nonnative	Full	0.01	86	1.13
2	North	summer	july	13	13.18	Hibiscus syriacus	Malvaceae	Hibiscus	Nonnative	Full	1.1	7	7.7
2	North	winter	feb	13	13.19	Viburnum suspensum	Adoxaceae	Viburnum	Nonnative	Full	0.02	0	0
2	North	summer	july	13	13.2	Hibiscus grandiflorus	Malvaceae	Hibiscus	Native	Full	16.3	0	0
2	North	winter	feb	14	14.02	Viburnum suspensum	Adoxaceae	Viburnum	Nonnative	Partial	0.02	0	0
2	North	spring	may	14	14.03	Gaillardia pulchella	Asteraceae	Gaillardia	Native	Partial	0.44	152	66.74
2	North	summer	jun	14	14.04	Bidens alba	Asteraceae	Bidens	Native	Partial	0.09	137	12.54
2	North	spring	may	14	14.05	Salvia longispicata x farinacea	Lamiaceae	Salvia	Nonnative	Partial	2.21	340	752.69
2	North	spring	apr	14	14.06	Gaillardia grandiflora	Asteraceae	Gaillardia	Nonnative	Partial	2.18	18	39.22
2	North	summer	july	14	14.08	Monarda punctata	Lamiaceae	Monarda	Native	Partial	1.33	7	9.3
2	North	spring	may	14	14.09	Salvia azurea	Lamiaceae	Salvia	Native	Partial	0.45	25	11.17
2	North	spring	may	14	14.1	Scutellaria arrenicola	Lamiaceae	Scutellaria	Native	Partial	0.87	0	0
2	North	spring	may	14	14.11	Ilex glabra	Aquifoliaceae	Ilex	Native	Partial	0.07	0	0
2	North	spring	apr	14	14.12	Coreopsis auriculata	Asteraceae	Coreopsis	Nonnative	Partial	0.38	0	0
2	North	summer	july	14	14.13	Hibiscus grandiflorus	Malvaceae	Hibiscus	Native	Partial	6.36	0	0
2	North	spring	march	14	14.14	Viburnum obovatum	Adoxaceae	Viburnum	Native	Partial	0.02	151	3.14
2	North	spring	may	14	14.15	Scutellaria javanica	Lamiaceae	Scutellaria	Nonnative	Partial	0.89	27	23.99
2	North	summer	july	14	14.16	Hibiscus syriacus	Malvaceae	Hibiscus	Nonnative	Partial	1.55	12	18.62
2	North	fall	oct	14	14.17	Conradina grandiflora	Lamiaceae	Rosemaries	Native	Partial	0.81	99	79.91
2	North	summer	july	14	14.18	Coreopsis leavenworthii	Asteraceae	Coreopsis	Native	Partial	0	168	0.32
2	North	spring	may	14	14.19	Monarda didyma	Lamiaceae	Monarda	Nonnative	Partial	0.28	0	0
2	North	spring	apr	14	14.2	Bidens ferulifolia	Asteraceae	Bidens	Nonnative	Partial	0.01	72	0.52
2	North	summer	july	15	15.01	Hibiscus syriacus	Malvaceae	Hibiscus	Nonnative	Full	1.1	8	8.8
2	North	spring	march	15	15.02	Viburnum obovatum	Adoxaceae	Viburnum	Native	Full	0.05	588	26.73
2	North	spring	may	15	15.03	Salvia azurea	Lamiaceae	Salvia	Native	Full	0.95	13	12.41
2	North	summer	jun	15	15.04	Bidens alba	Asteraceae	Bidens	Native	Full	0.15	208	31.42
2	North	spring	apr	15	15.06	Bidens ferulifolia	Asteraceae	Bidens	Nonnative	Full	0.01	6	0.08
2	North	winter	feb	15	15.07	Viburnum suspensum	Adoxaceae	Viburnum	Nonnative	Full	0.02	0	0
2	North	spring	may	15	15.08	Gaillardia pulchella	Asteraceae	Gaillardia	Native	Full	0.3	66	19.68
2	North	spring	may	15	15.09	Ilex glabra	Aquifoliaceae	Ilex	Native	Full	0.13	0	0
2	North	summer	july	15	15.1	Monarda punctata	Lamiaceae	Monarda	Native	Full	1.3	7	9.13
2	North	spring	may	15	15.11	Scutellaria arrenicola	Lamiaceae	Scutellaria	Native	Full	0.79	7	5.5
2	North	fall	oct	15	15.12	Conradina grandiflora	Lamiaceae	Rosemaries	Native	Full	0.39	196	77.11
2	North	spring	may	15	15.13	Salvia longispicata x farinacea	Lamiaceae	Salvia	Nonnative	Full	2.03	1059	2148.31
2	North	spring	may	15	15.14	Scutellaria javanica	Lamiaceae	Scutellaria	Nonnative	Full	1.15	6	6.91
2	North	spring	apr	15	15.16	Coreopsis auriculata	Asteraceae	Coreopsis	Nonnative	Full	0.52	2	1.04
2	North	spring	may	15	15.17	Monarda didyma	Lamiaceae	Monarda	Nonnative	Full	0.62	0	0
2	North	summer	july	15	15.18	Coreopsis leavenworthii	Asteraceae	Coreopsis	Native	Full	0.01	170	1.59
2	North	summer	july	15	15.19	Hibiscus grandiflorus	Malvaceae	Hibiscus	Native	Full	16.3	4	65.19
2	North	spring	apr	15	15.2	Gaillardia grandiflora	Asteraceae	Gaillardia	Nonnative	Full	2.01	24	48.2
2	North	spring	may	16	16.01	Scutellaria arrenicola	Lamiaceae	Scutellaria	Native	Partial	0.87	0	0
2	North	winter	feb	16	16.02	Viburnum suspensum	Adoxaceae	Viburnum	Nonnative	Partial	0.02	0	0
2	North	spring	march	16	16.03	Viburnum obovatum	Adoxaceae	Viburnum	Native	Partial	0.02	127	2.64
2	North	summer	july	16	16.04	Monarda punctata	Lamiaceae	Monarda	Native	Partial	1.33	0	0
2	North	spring	may	16	16.05	Gaillardia pulchella	Asteraceae	Gaillardia	Native	Partial	0.44	6	2.63
2	North	summer	july	16	16.06	Coreopsis leavenworthii	Asteraceae	Coreopsis	Native	Partial	0	5	0.01
2	North	spring	may	16	16.07	Salvia longispicata x farinacea	Lamiaceae	Salvia	Nonnative	Partial	2.21	415	918.73
2	North	spring	apr	16	16.08	Gaillardia grandiflora	Asteraceae	Gaillardia	Nonnative	Partial	2.18	45	98.04
2	North	summer	july	16	16.09	Hibiscus syriacus	Malvaceae	Hibiscus	Nonnative	Partial	1.55	30	46.55
2	North	summer	july	16	16.1	Hibiscus grandiflorus	Malvaceae	Hibiscus	Native	Partial	6.36	8	50.91
2	North	summer	jun	16	16.11	Bidens alba	Asteraceae	Bidens	Native	Partial	0.09	296	27.1
2	North	fall	oct	16	16.13	Conradina grandiflora	Lamiaceae	Rosemaries	Native	Partial	0.81	15	12.11
2	North	spring	may	16	16.14	Ilex glabra	Aquifoliaceae	Ilex	Native	Partial	0.07	0	0
2	North	spring	may	16	16.15	Salvia azurea	Lamiaceae	Salvia	Native	Partial	0.45	32	14.3
2	North	spring	may	16	16.16	Monarda didyma	Lamiaceae	Monarda	Nonnative	Partial	0.28	2300	639.43
2	North	spring	apr	16	16.18	Bidens ferulifolia	Asteraceae	Bidens	Nonnative	Partial	0.01	260	1.87
2	North	spring	may	16	16.19	Scutellaria javanica	Lamiaceae	Scutellaria	Nonnative	Partial	0.89	2	1.78
2	North	spring	apr	16	16.2	Coreopsis auriculata	Asteraceae	Coreopsis	Nonnative	Partial	0.38	122	46.13
2	North	fall	sept	9	9.08	Bidens alba	Asteraceae	Bidens	Native	Full	0.08	286	22.17
2	North	fall	sept	10	10.18	Bidens alba	Asteraceae	Bidens	Native	Partial	0.03	259	8.01
2	North	fall	sept	11	11.05	Bidens alba	Asteraceae	Bidens	Native	Full	0.08	406	31.47
2	North	fall	sept	12	12.08	Bidens alba	Asteraceae	Bidens	Native	Partial	0.03	426	13.18
2	North	fall	sept	13	13.12	Bidens alba	Asteraceae	Bidens	Native	Full	0.08	361	27.98
2	North	fall	sept	14	14.04	Bidens alba	Asteraceae	Bidens	Native	Partial	0.03	384	11.88
2	North	fall	sept	15	15.04	Bidens alba	Asteraceae	Bidens	Native	Full	0.08	495	38.36
2	North	fall	sept	16	16.11	Bidens alba	Asteraceae	Bidens	Native	Partial	0.03	342	10.58
2	North	summer	jun	9	9.2	Gaillardia grandiflora	Asteraceae	Gaillardia	Nonnative	Full	0.14	3	0.43
2	North	summer	jun	10	10.08	Gaillardia grandiflora	Asteraceae	Gaillardia	Nonnative	Partial	0.06	13	0.84
2	North	summer	jun	11	11.19	Gaillardia grandiflora	Asteraceae	Gaillardia	Nonnative	Full	0.14	2	0.29
2	North	summer	jun	12	12.03	Gaillardia grandiflora	Asteraceae	Gaillardia	Nonnative	Partial	2.18	17	37.04
2	North	summer	jun	13	13.08	Gaillardia grandiflora	Asteraceae	Gaillardia	Nonnative	Full	0.14	6	0.86
2	North	summer	jun	14	14.06	Gaillardia grandiflora	Asteraceae	Gaillardia	Nonnative	Partial	2.18	6	13.07
2	North	summer	jun	15	15.2	Gaillardia grandiflora	Asteraceae	Gaillardia	Nonnative	Full	0.14	10	1.43
2	North	summer	jun	16	16.08	Gaillardia grandiflora	Asteraceae	Gaillardia	Nonnative	Partial	2.18	74	161.22
2	North	summer	july	9	9.14	Gaillardia pulchella	Asteraceae	Gaillardia	Native	Full	0.08	74	6.05
2	North	summer	july	10	10.02	Gaillardia pulchella	Asteraceae	Gaillardia	Native	Partial	0.06	38	2.23
2	North	summer	july	11	11.14	Gaillardia pulchella	Asteraceae	Gaillardia	Native	Full	0.08	132	10.79
2	North	summer	july	12	12.14	Gaillardia pulchella	Asteraceae	Gaillardia	Native	Partial	0.06	60	3.53
2	North	summer	july	13	13.13	Gaillardia pulchella	Asteraceae	Gaillardia	Native	Full	0.08	23	1.88
2	North	summer	july	14	14.03	Gaillardia pulchella	Asteraceae	Gaillardia	Native	Partial	0.06	166	9.76
2	North	summer	july	15	15.08	Gaillardia pulchella	Asteraceae	Gaillardia	Native	Full	0.08	76	6.21
2	North	summer	july	16	16.05	Gaillardia pulchella	Asteraceae	Gaillardia	Native	Partial	0.06	19	1.12
2	North	summer	jun	9	9.05	Salvia longispicata x farinacea	Lamiaceae	Salvia	Nonnative	Full	1.82	512	931.47
2	North	summer	jun	10	10.07	Salvia longispicata x farinacea	Lamiaceae	Salvia	Nonnative	Partial	1.63	857	1397.31
2	North	summer	jun	11	11.13	Salvia longispicata x farinacea	Lamiaceae	Salvia	Nonnative	Full	1.82	438	796.84
2	North	summer	jun	12	12.17	Salvia longispicata x farinacea	Lamiaceae	Salvia	Nonnative	Partial	1.63	327	533.16
2	North	summer	jun	13	13.03	Salvia longispicata x farinacea	Lamiaceae	Salvia	Nonnative	Full	1.82	2000	3638.56
2	North	summer	jun	14	14.05	Salvia longispicata x farinacea	Lamiaceae	Salvia	Nonnative	Partial	1.63	714	1164.15
2	North	summer	jun	15	15.13	Salvia longispicata x farinacea	Lamiaceae	Salvia	Nonnative	Full	1.82	429	780.47
2	North	summer	jun	16	16.07	Salvia longispicata x farinacea	Lamiaceae	Salvia	Nonnative	Partial	1.63	416	678.28
2	North	summer	july	9	9.04	Scutellaria arrenicola	Lamiaceae	Scutellaria	Native	Full	0.8	8	6.39
2	North	summer	july	10	10.11	Scutellaria arrenicola	Lamiaceae	Scutellaria	Native	Partial	0.69	22	15.18
2	North	summer	july	11	11.04	Scutellaria arrenicola	Lamiaceae	Scutellaria	Native	Full	0.8	7	5.59
2	North	summer	july	12	12.15	Scutellaria arrenicola	Lamiaceae	Scutellaria	Native	Partial	0.69	87	60.02
2	North	summer	july	13	13.1	Scutellaria arrenicola	Lamiaceae	Scutellaria	Native	Full	0.8	11	8.78
2	North	summer	july	14	14.1	Scutellaria arrenicola	Lamiaceae	Scutellaria	Native	Partial	0.69	95	65.54
2	North	summer	july	15	15.11	Scutellaria arrenicola	Lamiaceae	Scutellaria	Native	Full	0.8	82	65.47
2	North	summer	july	16	16.01	Scutellaria arrenicola	Lamiaceae	Scutellaria	Native	Partial	0.69	25	17.25
2	North	spring	may	9	9.16	Hibiscus syriacus	Malvaceae	Hibiscus	Nonnative	Full	2.1	1	2.1
2	North	spring	may	10	10.1	Hibiscus syriacus	Malvaceae	Hibiscus	Nonnative	Partial	1.57	3	4.7
2	North	spring	may	11	11.18	Hibiscus syriacus	Malvaceae	Hibiscus	Nonnative	Full	2.1	0	0
2	North	spring	may	12	12.2	Hibiscus syriacus	Malvaceae	Hibiscus	Nonnative	Partial	1.57	4	6.27
2	North	spring	may	13	13.18	Hibiscus syriacus	Malvaceae	Hibiscus	Nonnative	Full	2.1	0	0
2	North	spring	may	14	14.16	Hibiscus syriacus	Malvaceae	Hibiscus	Nonnative	Partial	1.57	0	0
2	North	spring	may	15	15.01	Hibiscus syriacus	Malvaceae	Hibiscus	Nonnative	Full	2.1	0	0
2	North	spring	may	16	16.09	Hibiscus syriacus	Malvaceae	Hibiscus	Nonnative	Partial	1.57	0	0
2	North	summer	july	9	9.17	Salvia azurea	Lamiaceae	Salvia	Native	Full	0.56	264	147.26
2	North	summer	july	10	10.12	Salvia azurea	Lamiaceae	Salvia	Native	Partial	0.25	257	65.05
2	North	summer	july	11	11.2	Salvia azurea	Lamiaceae	Salvia	Native	Full	0.56	394	219.78
2	North	summer	july	12	12.1	Salvia azurea	Lamiaceae	Salvia	Native	Partial	0.25	263	66.57
2	North	summer	july	13	13.01	Salvia azurea	Lamiaceae	Salvia	Native	Full	0.56	238	132.76
2	North	summer	july	14	14.09	Salvia azurea	Lamiaceae	Salvia	Native	Partial	0.25	377	95.43
2	North	summer	july	15	15.03	Salvia azurea	Lamiaceae	Salvia	Native	Full	0.56	238	132.76
2	North	summer	july	16	16.15	Salvia azurea	Lamiaceae	Salvia	Native	Partial	0.25	198	50.12
2	North	summer	jun	9	9.09	Monarda didyma	Lamiaceae	Monarda	Nonnative	Full	0.47	1353	638.45
2	North	summer	jun	10	10.04	Monarda didyma	Lamiaceae	Monarda	Nonnative	Partial	0.24	312	75.56
2	North	summer	jun	11	11.01	Monarda didyma	Lamiaceae	Monarda	Nonnative	Full	0.47	193	91.07
2	North	summer	jun	12	12.06	Monarda didyma	Lamiaceae	Monarda	Nonnative	Partial	0.24	99	23.98
2	North	summer	jun	13	13.06	Monarda didyma	Lamiaceae	Monarda	Nonnative	Full	0.47	90	42.47
2	North	summer	jun	14	14.19	Monarda didyma	Lamiaceae	Monarda	Nonnative	Partial	0.24	70	16.95
2	North	summer	jun	15	15.17	Monarda didyma	Lamiaceae	Monarda	Nonnative	Full	0.47	0	0
2	North	summer	jun	16	16.16	Monarda didyma	Lamiaceae	Monarda	Nonnative	Partial	0.24	575	139.26
1	Northcentral	summer	jun	1	1.02	Bidens alba	Asteraceae	Bidens	Native	Full	0.83	363	302.88
1	Northcentral	summer	jun	1	1.03	Scutellaria arrenicola	Lamiaceae	Scutellaria	Native	Full	4.61	121	557.73
1	Northcentral	summer	aug	1	1.04	Salvia azurea	Lamiaceae	Salvia	Native	Full	1.14	576	657
1	Northcentral	summer	aug	1	1.05	Monarda punctata	Lamiaceae	Monarda	Native	Full	0.54	3830	2054.27
1	Northcentral	summer	july	1	1.07	Hibiscus grandiflorus	Malvaceae	Hibiscus	Native	Full	84.85	5	424.24
1	Northcentral	spring	may	1	1.09	Coreopsis auriculata	Asteraceae	Coreopsis	Nonnative	Full	2.71	14	37.98
1	Northcentral	summer	aug	1	1.11	Gaillardia pulchella	Asteraceae	Gaillardia	Native	Full	1.47	166	243.81
1	Northcentral	summer	jun	1	1.12	Gaillardia grandiflora	Asteraceae	Gaillardia	Nonnative	Full	2.19	76	166.25
1	Northcentral	summer	jun	1	1.15	Salvia longispicata x farinacea	Lamiaceae	Salvia	Nonnative	Full	7.34	482	3539.69
1	Northcentral	summer	july	1	1.18	Coreopsis leavenworthii	Asteraceae	Coreopsis	Native	Full	0.06	480	27.93
1	Northcentral	spring	may	1	1.19	Bidens ferulifolia	Asteraceae	Bidens	Nonnative	Full	0	147	0
1	Northcentral	summer	july	1	1.2	Scutellaria javanica	Lamiaceae	Scutellaria	Nonnative	Full	1.83	351	641.67
1	Northcentral	summer	july	2	2.02	Hibiscus grandiflorus	Malvaceae	Hibiscus	Native	Partial	3.52	7	24.62
1	Northcentral	summer	jun	2	2.2	Salvia longispicata x farinacea	Lamiaceae	Salvia	Nonnative	Partial	0.07	219	15.74
1	Northcentral	spring	may	2	2.03	Coreopsis auriculata	Asteraceae	Coreopsis	Nonnative	Partial	0.74	39	28.93
1	Northcentral	spring	may	2	2.04	Bidens ferulifolia	Asteraceae	Bidens	Nonnative	Partial	0	443	0
1	Northcentral	summer	july	2	2.05	Scutellaria javanica	Lamiaceae	Scutellaria	Nonnative	Partial	1.75	510	892.5
1	Northcentral	summer	jun	2	2.06	Gaillardia grandiflora	Asteraceae	Gaillardia	Nonnative	Partial	3.39	52	176.48
1	Northcentral	summer	aug	2	2.07	Gaillardia pulchella	Asteraceae	Gaillardia	Native	Partial	0.43	220	95.22
1	Northcentral	summer	jun	2	2.12	Scutellaria arrenicola	Lamiaceae	Scutellaria	Native	Partial	0.02	18	0.28
1	Northcentral	summer	aug	2	2.13	Monarda punctata	Lamiaceae	Monarda	Native	Partial	0.6	4942	2983.17
1	Northcentral	summer	aug	2	2.14	Salvia azurea	Lamiaceae	Salvia	Native	Partial	1.64	485	795.7
1	Northcentral	summer	july	2	2.15	Coreopsis leavenworthii	Asteraceae	Coreopsis	Native	Partial	0.03	440	12.8
1	Northcentral	fall	oct	2	2.17	Conradina grandiflora	Lamiaceae	Rosemaries	Native	Partial	0.51	1071	548.89
1	Northcentral	summer	jun	2	2.18	Bidens alba	Asteraceae	Bidens	Native	Partial	0.48	244	116.66
1	Northcentral	spring	may	3	3.02	Coreopsis auriculata	Asteraceae	Coreopsis	Nonnative	Full	1.9	27	51.3
1	Northcentral	spring	may	3	3.03	Bidens ferulifolia	Asteraceae	Bidens	Nonnative	Full	0.01	490	4.59
1	Northcentral	summer	jun	3	3.04	Bidens alba	Asteraceae	Bidens	Native	Full	0.38	180	67.5
1	Northcentral	summer	july	3	3.06	Hibiscus grandiflorus	Malvaceae	Hibiscus	Native	Full	58.46	7	409.23
1	Northcentral	fall	oct	3	3.08	Conradina grandiflora	Lamiaceae	Rosemaries	Native	Full	0.66	601	394.41
1	Northcentral	summer	jun	3	3.1	Salvia longispicata x farinacea	Lamiaceae	Salvia	Nonnative	Full	3.84	370	1422.19
1	Northcentral	summer	jun	3	3.11	Scutellaria arrenicola	Lamiaceae	Scutellaria	Native	Full	0.56	82	45.74
1	Northcentral	summer	aug	3	3.13	Monarda punctata	Lamiaceae	Monarda	Native	Full	4.67	3470	16200.56
1	Northcentral	summer	jun	3	3.15	Gaillardia grandiflora	Asteraceae	Gaillardia	Nonnative	Full	3.09	105	324.84
1	Northcentral	summer	july	3	3.17	Scutellaria javanica	Lamiaceae	Scutellaria	Nonnative	Full	0.3	186	54.93
1	Northcentral	summer	aug	3	3.18	Salvia azurea	Lamiaceae	Salvia	Native	Full	2.88	287	826.21
1	Northcentral	summer	july	3	3.19	Coreopsis leavenworthii	Asteraceae	Coreopsis	Native	Full	0.01	150	1.09
1	Northcentral	summer	aug	3	3.2	Gaillardia pulchella	Asteraceae	Gaillardia	Native	Full	0.85	190	161.21
1	Northcentral	fall	oct	4	4.01	Conradina grandiflora	Lamiaceae	Rosemaries	Native	Partial	0.51	1535	777.09
1	Northcentral	summer	jun	4	4.04	Salvia longispicata x farinacea	Lamiaceae	Salvia	Nonnative	Partial	8.88	210	1864.55
1	Northcentral	summer	jun	4	4.06	Gaillardia grandiflora	Asteraceae	Gaillardia	Nonnative	Partial	1.97	41	80.76
1	Northcentral	summer	aug	4	4.07	Salvia azurea	Lamiaceae	Salvia	Native	Partial	3.61	276	996.19
1	Northcentral	spring	may	4	4.08	Bidens ferulifolia	Asteraceae	Bidens	Nonnative	Partial	0	438	1.71
1	Northcentral	summer	july	4	4.09	Coreopsis leavenworthii	Asteraceae	Coreopsis	Native	Partial	0	336	0
1	Northcentral	spring	may	4	4.1	Coreopsis auriculata	Asteraceae	Coreopsis	Nonnative	Partial	3.01	7	21.09
1	Northcentral	summer	jun	4	4.11	Scutellaria arrenicola	Lamiaceae	Scutellaria	Native	Partial	0.32	53	16.98
1	Northcentral	summer	july	4	4.14	Scutellaria javanica	Lamiaceae	Scutellaria	Nonnative	Partial	0.33	456	151.76
1	Northcentral	summer	aug	4	4.15	Gaillardia pulchella	Asteraceae	Gaillardia	Native	Partial	0.18	205	37.27
1	Northcentral	summer	aug	4	4.16	Monarda punctata	Lamiaceae	Monarda	Native	Partial	1.14	3159	3613.11
1	Northcentral	summer	jun	4	4.17	Bidens alba	Asteraceae	Bidens	Native	Partial	0.52	243	126.44
1	Northcentral	summer	july	4	4.19	Hibiscus grandiflorus	Malvaceae	Hibiscus	Native	Partial	91.17	6	547.01
1	Northcentral	spring	may	5	5.01	Coreopsis auriculata	Asteraceae	Coreopsis	Nonnative	Full	2.44	58	141.38
1	Northcentral	summer	aug	5	5.02	Monarda punctata	Lamiaceae	Monarda	Native	Full	2.21	4940	10927.88
1	Northcentral	fall	oct	5	5.04	Conradina grandiflora	Lamiaceae	Rosemaries	Native	Full	0.79	756	600.08
1	Northcentral	summer	july	5	5.05	Scutellaria javanica	Lamiaceae	Scutellaria	Nonnative	Full	1.61	80	128.48
1	Northcentral	spring	may	5	5.07	Bidens ferulifolia	Asteraceae	Bidens	Nonnative	Full	0	165	0
1	Northcentral	summer	aug	5	5.08	Gaillardia pulchella	Asteraceae	Gaillardia	Native	Full	0.42	127	53.88
1	Northcentral	summer	jun	5	5.1	Gaillardia grandiflora	Asteraceae	Gaillardia	Nonnative	Full	3.97	43	170.7
1	Northcentral	summer	jun	5	5.13	Scutellaria arrenicola	Lamiaceae	Scutellaria	Native	Full	0.77	301	230.45
1	Northcentral	summer	jun	5	5.14	Bidens alba	Asteraceae	Bidens	Native	Full	0.15	505	75.75
1	Northcentral	summer	jun	5	5.17	Salvia longispicata x farinacea	Lamiaceae	Salvia	Nonnative	Full	4.56	271	1235.92
1	Northcentral	summer	july	5	5.18	Coreopsis leavenworthii	Asteraceae	Coreopsis	Native	Full	0.01	526	5.74
1	Northcentral	summer	july	5	5.19	Hibiscus grandiflorus	Malvaceae	Hibiscus	Native	Full	85.45	5	427.27
1	Northcentral	summer	aug	5	5.2	Salvia azurea	Lamiaceae	Salvia	Native	Full	1.52	161	243.94
1	Northcentral	summer	aug	6	6.01	Gaillardia pulchella	Asteraceae	Gaillardia	Native	Partial	0.03	96	3
1	Northcentral	summer	july	6	6.02	Hibiscus grandiflorus	Malvaceae	Hibiscus	Native	Partial	66.75	5	333.77
1	Northcentral	fall	oct	6	6.03	Conradina grandiflora	Lamiaceae	Rosemaries	Native	Partial	0.61	1686	1032.68
1	Northcentral	summer	july	6	6.05	Scutellaria javanica	Lamiaceae	Scutellaria	Nonnative	Partial	1.36	79	107.73
1	Northcentral	spring	may	6	6.06	Bidens ferulifolia	Asteraceae	Bidens	Nonnative	Partial	0.03	164	4.1
1	Northcentral	summer	jun	6	6.13	Gaillardia grandiflora	Asteraceae	Gaillardia	Nonnative	Partial	0.08	67	5.23
1	Northcentral	summer	jun	6	6.14	Salvia longispicata x farinacea	Lamiaceae	Salvia	Nonnative	Partial	4.55	118	536.36
1	Northcentral	summer	aug	6	6.15	Salvia azurea	Lamiaceae	Salvia	Native	Partial	5.21	317	1652.24
1	Northcentral	summer	jun	6	6.16	Scutellaria arrenicola	Lamiaceae	Scutellaria	Native	Partial	0.95	181	172.52
1	Northcentral	summer	aug	6	6.17	Monarda punctata	Lamiaceae	Monarda	Native	Partial	2.09	3648	7627.64
1	Northcentral	summer	jun	6	6.18	Bidens alba	Asteraceae	Bidens	Native	Partial	0.2	582	115.49
1	Northcentral	spring	may	6	6.19	Coreopsis auriculata	Asteraceae	Coreopsis	Nonnative	Partial	1.41	43	60.74
1	Northcentral	summer	july	6	6.2	Coreopsis leavenworthii	Asteraceae	Coreopsis	Native	Partial	0	140	0
1	Northcentral	summer	jun	7	7.2	Bidens alba	Asteraceae	Bidens	Native	Full	0.25	608	151.05
1	Northcentral	spring	may	7	7.02	Coreopsis auriculata	Asteraceae	Coreopsis	Nonnative	Full	1.71	37	63.36
1	Northcentral	summer	aug	7	7.05	Monarda punctata	Lamiaceae	Monarda	Native	Full	1.42	3150	4486.36
1	Northcentral	summer	jun	7	7.07	Gaillardia grandiflora	Asteraceae	Gaillardia	Nonnative	Full	2.48	68	168.97
1	Northcentral	summer	july	7	7.09	Coreopsis leavenworthii	Asteraceae	Coreopsis	Native	Full	0.04	394	16.25
1	Northcentral	summer	aug	7	7.1	Salvia azurea	Lamiaceae	Salvia	Native	Full	6.61	541	3573.88
1	Northcentral	summer	july	7	7.12	Hibiscus grandiflorus	Malvaceae	Hibiscus	Native	Full	76.62	5	383.12
1	Northcentral	summer	jun	7	7.13	Scutellaria arrenicola	Lamiaceae	Scutellaria	Native	Full	1.3	235	306.21
1	Northcentral	spring	may	7	7.14	Bidens ferulifolia	Asteraceae	Bidens	Nonnative	Full	0.03	291	9.09
1	Northcentral	fall	oct	7	7.16	Conradina grandiflora	Lamiaceae	Rosemaries	Native	Full	0.66	513	339.86
1	Northcentral	summer	aug	7	7.17	Gaillardia pulchella	Asteraceae	Gaillardia	Native	Full	0.61	321	194.55
1	Northcentral	summer	jun	7	7.18	Salvia longispicata x farinacea	Lamiaceae	Salvia	Nonnative	Full	3.82	768	2932.36
1	Northcentral	summer	july	7	7.19	Scutellaria javanica	Lamiaceae	Scutellaria	Nonnative	Full	4.45	236	1051.27
1	Northcentral	spring	may	8	8.01	Bidens ferulifolia	Asteraceae	Bidens	Nonnative	Partial	0	258	0
1	Northcentral	summer	aug	8	8.02	Monarda punctata	Lamiaceae	Monarda	Native	Partial	1.06	172	182.21
1	Northcentral	spring	may	8	8.03	Coreopsis auriculata	Asteraceae	Coreopsis	Nonnative	Partial	0.47	28	13.03
1	Northcentral	fall	oct	8	8.04	Conradina grandiflora	Lamiaceae	Rosemaries	Native	Partial	0.49	828	403.65
1	Northcentral	summer	jun	8	8.05	Scutellaria arrenicola	Lamiaceae	Scutellaria	Native	Partial	0	157	0
1	Northcentral	summer	aug	8	8.06	Salvia azurea	Lamiaceae	Salvia	Native	Partial	1.61	729	1170.82
1	Northcentral	summer	jun	8	8.07	Bidens alba	Asteraceae	Bidens	Native	Partial	0.19	618	119.74
1	Northcentral	summer	aug	8	8.08	Gaillardia pulchella	Asteraceae	Gaillardia	Native	Partial	0.55	201	109.64
1	Northcentral	summer	july	8	8.1	Coreopsis leavenworthii	Asteraceae	Coreopsis	Native	Partial	0	714	2.68
1	Northcentral	summer	july	8	8.11	Scutellaria javanica	Lamiaceae	Scutellaria	Nonnative	Partial	1.55	225	347.73
1	Northcentral	summer	jun	8	8.13	Salvia longispicata x farinacea	Lamiaceae	Salvia	Nonnative	Partial	6.5	880	5720
1	Northcentral	summer	jun	8	8.15	Gaillardia grandiflora	Asteraceae	Gaillardia	Nonnative	Partial	3.27	73	238.91
1	Northcentral	summer	july	8	8.2	Hibiscus grandiflorus	Malvaceae	Hibiscus	Native	Partial	15.06	17	256.1
2	Northcentral	summer	jun	1	1.02	Bidens alba	Asteraceae	Bidens	Native	Full	0.05	7	0.38
2	Northcentral	fall	sept	1	1.02	Bidens alba	Asteraceae	Bidens	Native	Full	0.13	322	41.46
2	Northcentral	spring	may	1	1.03	Scutellaria arrenicola	Lamiaceae	Scutellaria	Native	Full	0.79	5	3.94
2	Northcentral	summer	july	1	1.03	Scutellaria arrenicola	Lamiaceae	Scutellaria	Native	Full	0.06	112	6.3
2	Northcentral	spring	may	1	1.04	Salvia azurea	Lamiaceae	Salvia	Native	Full	1.76	4	7.03
2	Northcentral	summer	aug	1	1.04	Salvia azurea	Lamiaceae	Salvia	Native	Full	1.54	127	195.26
2	Northcentral	summer	aug	1	1.05	Monarda punctata	Lamiaceae	Monarda	Native	Full	0.61	1040	633.75
2	Northcentral	spring	may	1	1.06	Monarda didyma	Lamiaceae	Monarda	Nonnative	Full	0.23	936	216.13
2	Northcentral	summer	jun	1	1.06	Monarda didyma	Lamiaceae	Monarda	Nonnative	Full	0.1	81	8.1
2	Northcentral	summer	july	1	1.07	Hibiscus grandiflorus	Malvaceae	Hibiscus	Native	Full	3.38	16	54.03
2	Northcentral	spring	may	1	1.08	Hibiscus syriacus	Malvaceae	Hibiscus	Nonnative	Full	0	0	0
2	Northcentral	summer	jun	1	1.08	Hibiscus syriacus	Malvaceae	Hibiscus	Nonnative	Full	4.34	4	17.38
2	Northcentral	spring	may	1	1.09	Coreopsis auriculata	Asteraceae	Coreopsis	Nonnative	Full	0.51	50	25.63
2	Northcentral	spring	may	1	1.1	Ilex glabra	Aquifoliaceae	Ilex	Native	Full	0.04	2870	113.01
2	Northcentral	spring	may	1	1.11	Gaillardia pulchella	Asteraceae	Gaillardia	Native	Full	0.17	80	13.67
2	Northcentral	summer	july	1	1.11	Gaillardia pulchella	Asteraceae	Gaillardia	Native	Full	0.04	222	9.44
2	Northcentral	spring	apr	1	1.12	Gaillardia grandiflora	Asteraceae	Gaillardia	Nonnative	Full	1.86	192	357.47
2	Northcentral	summer	jun	1	1.12	Gaillardia grandiflora	Asteraceae	Gaillardia	Nonnative	Full	0.1	334	32.57
2	Northcentral	spring	march	1	1.14	Viburnum obovatum	Adoxaceae	Viburnum	Native	Full	0	1600	0
2	Northcentral	spring	may	1	1.15	Salvia longispicata x farinacea	Lamiaceae	Salvia	Nonnative	Full	1.85	545	1009.26
2	Northcentral	summer	jun	1	1.15	Salvia longispicata x farinacea	Lamiaceae	Salvia	Nonnative	Full	2.35	427	1004.78
1	Northcentral	winter	feb	1	1.16	Viburnum suspensum	Adoxaceae	Viburnum	Nonnative	Full	0.04	196	7.13
2	Northcentral	winter	feb	1	1.16	Viburnum suspensum	Adoxaceae	Viburnum	Nonnative	Full	0.01	778	9.24
2	Northcentral	fall	oct	1	1.17	Conradina grandiflora	Lamiaceae	Rosemaries	Native	Full	0.55	254	140.49
2	Northcentral	summer	aug	1	1.18	Coreopsis leavenworthii	Asteraceae	Coreopsis	Native	Full	0	105	0.39
2	Northcentral	spring	may	1	1.19	Bidens ferulifolia	Asteraceae	Bidens	Nonnative	Full	0.03	13	0.39
2	Northcentral	spring	may	1	1.2	Scutellaria javanica	Lamiaceae	Scutellaria	Nonnative	Full	0.34	0	0
2	Northcentral	summer	july	2	2.02	Hibiscus grandiflorus	Malvaceae	Hibiscus	Native	Partial	17.4	1	17.4
2	Northcentral	spring	may	2	2.03	Coreopsis auriculata	Asteraceae	Coreopsis	Nonnative	Partial	0.48	74	35.15
2	Northcentral	spring	may	2	2.04	Bidens ferulifolia	Asteraceae	Bidens	Nonnative	Partial	0.01	4	0.03
2	Northcentral	spring	may	2	2.05	Scutellaria javanica	Lamiaceae	Scutellaria	Nonnative	Partial	0.47	40	18.91
2	Northcentral	spring	apr	2	2.06	Gaillardia grandiflora	Asteraceae	Gaillardia	Nonnative	Partial	0.09	116	10.55
2	Northcentral	summer	jun	2	2.06	Gaillardia grandiflora	Asteraceae	Gaillardia	Nonnative	Partial	0.02	232	3.77
2	Northcentral	spring	may	2	2.07	Gaillardia pulchella	Asteraceae	Gaillardia	Native	Partial	0.07	103	7.49
2	Northcentral	summer	july	2	2.07	Gaillardia pulchella	Asteraceae	Gaillardia	Native	Partial	0.04	179	6.94
2	Northcentral	spring	march	2	2.09	Viburnum obovatum	Adoxaceae	Viburnum	Native	Partial	0.02	800	12
2	Northcentral	spring	may	2	2.1	Hibiscus syriacus	Malvaceae	Hibiscus	Nonnative	Partial	0	2	0
2	Northcentral	summer	jun	2	2.1	Hibiscus syriacus	Malvaceae	Hibiscus	Nonnative	Partial	0	0	0
2	Northcentral	spring	may	2	2.11	Monarda didyma	Lamiaceae	Monarda	Nonnative	Partial	0.21	1210	255.2
2	Northcentral	summer	jun	2	2.11	Monarda didyma	Lamiaceae	Monarda	Nonnative	Partial	0	19	0
2	Northcentral	spring	may	2	2.12	Scutellaria arrenicola	Lamiaceae	Scutellaria	Native	Partial	0.73	5	3.66
2	Northcentral	summer	july	2	2.12	Scutellaria arrenicola	Lamiaceae	Scutellaria	Native	Partial	0.46	36	16.54
2	Northcentral	summer	aug	2	2.13	Monarda punctata	Lamiaceae	Monarda	Native	Partial	0.81	2067	1679.44
2	Northcentral	spring	may	2	2.14	Salvia azurea	Lamiaceae	Salvia	Native	Partial	0.39	56	22.06
2	Northcentral	summer	aug	2	2.14	Salvia azurea	Lamiaceae	Salvia	Native	Partial	0.06	58	3.26
2	Northcentral	summer	aug	2	2.15	Coreopsis leavenworthii	Asteraceae	Coreopsis	Native	Partial	0	72	0.09
2	Northcentral	fall	oct	2	2.17	Conradina grandiflora	Lamiaceae	Rosemaries	Native	Partial	2.57	363	932.46
2	Northcentral	summer	jun	2	2.18	Bidens alba	Asteraceae	Bidens	Native	Partial	0.06	50	3.19
2	Northcentral	fall	sept	2	2.18	Bidens alba	Asteraceae	Bidens	Native	Partial	0	227	0
1	Northcentral	winter	feb	2	2.19	Viburnum suspensum	Adoxaceae	Viburnum	Nonnative	Partial	0.02	144	3.42
2	Northcentral	winter	feb	2	2.19	Viburnum suspensum	Adoxaceae	Viburnum	Nonnative	Partial	0.01	409	2.05
2	Northcentral	spring	may	2	2.2	Salvia longispicata x farinacea	Lamiaceae	Salvia	Nonnative	Partial	1.95	817	1595.49
2	Northcentral	summer	jun	2	2.2	Salvia longispicata x farinacea	Lamiaceae	Salvia	Nonnative	Partial	2.6	288	747.9
2	Northcentral	spring	may	2	2.08	Ilex glabra	Aquifoliaceae	Ilex	Native	Partial	0.04	1040	37.7
2	Northcentral	spring	may	3	3.01	Monarda didyma	Lamiaceae	Monarda	Nonnative	Full	0.67	816	548.95
2	Northcentral	summer	jun	3	3.01	Monarda didyma	Lamiaceae	Monarda	Nonnative	Full	0.25	52	13
2	Northcentral	spring	may	3	3.02	Coreopsis auriculata	Asteraceae	Coreopsis	Nonnative	Full	0.7	157	109.9
2	Northcentral	spring	may	3	3.03	Bidens ferulifolia	Asteraceae	Bidens	Nonnative	Full	0.02	8	0.13
2	Northcentral	summer	jun	3	3.04	Bidens alba	Asteraceae	Bidens	Native	Full	0.11	23	2.43
2	Northcentral	fall	sept	3	3.04	Bidens alba	Asteraceae	Bidens	Native	Full	0.01	104	0.91
2	Northcentral	spring	may	3	3.05	Ilex glabra	Aquifoliaceae	Ilex	Native	Full	0.15	700	103.09
2	Northcentral	summer	july	3	3.06	Hibiscus grandiflorus	Malvaceae	Hibiscus	Native	Full	44.16	12	529.87
2	Northcentral	fall	oct	3	3.08	Conradina grandiflora	Lamiaceae	Rosemaries	Native	Full	0.61	1668	1016.44
2	Northcentral	spring	may	3	3.1	Salvia longispicata x farinacea	Lamiaceae	Salvia	Nonnative	Full	2.29	1197	2740.61
2	Northcentral	summer	jun	3	3.1	Salvia longispicata x farinacea	Lamiaceae	Salvia	Nonnative	Full	1.46	338	494.33
2	Northcentral	spring	may	3	3.11	Scutellaria arrenicola	Lamiaceae	Scutellaria	Native	Full	0.49	5	2.44
2	Northcentral	summer	july	3	3.11	Scutellaria arrenicola	Lamiaceae	Scutellaria	Native	Full	0.88	62	54.25
2	Northcentral	spring	march	3	3.12	Viburnum obovatum	Adoxaceae	Viburnum	Native	Full	0.05	1300	66.18
2	Northcentral	summer	aug	3	3.13	Monarda punctata	Lamiaceae	Monarda	Native	Full	0.67	3591	2412.7
1	Northcentral	winter	feb	3	3.14	Viburnum suspensum	Adoxaceae	Viburnum	Nonnative	Full	0.03	216	5.54
2	Northcentral	winter	feb	3	3.14	Viburnum suspensum	Adoxaceae	Viburnum	Nonnative	Full	0.04	661	25.2
2	Northcentral	spring	apr	3	3.15	Gaillardia grandiflora	Asteraceae	Gaillardia	Nonnative	Full	3.2	171	547.2
2	Northcentral	summer	jun	3	3.15	Gaillardia grandiflora	Asteraceae	Gaillardia	Nonnative	Full	0.06	223	13.1
2	Northcentral	spring	may	3	3.16	Hibiscus syriacus	Malvaceae	Hibiscus	Nonnative	Full	7.36	2	14.72
2	Northcentral	summer	jun	3	3.16	Hibiscus syriacus	Malvaceae	Hibiscus	Nonnative	Full	0	4	0
2	Northcentral	spring	may	3	3.17	Scutellaria javanica	Lamiaceae	Scutellaria	Nonnative	Full	1.19	42	50.01
2	Northcentral	spring	may	3	3.18	Salvia azurea	Lamiaceae	Salvia	Native	Full	0.79	52	40.97
2	Northcentral	summer	aug	3	3.18	Salvia azurea	Lamiaceae	Salvia	Native	Full	0	122	0
2	Northcentral	summer	aug	3	3.19	Coreopsis leavenworthii	Asteraceae	Coreopsis	Native	Full	0	206	0.26
2	Northcentral	spring	may	3	3.2	Gaillardia pulchella	Asteraceae	Gaillardia	Native	Full	0.11	250	26.36
2	Northcentral	summer	july	3	3.2	Gaillardia pulchella	Asteraceae	Gaillardia	Native	Full	0.02	237	4.15
2	Northcentral	fall	oct	4	4.01	Conradina grandiflora	Lamiaceae	Rosemaries	Native	Partial	0.37	333	121.75
2	Northcentral	spring	march	4	4.03	Viburnum obovatum	Adoxaceae	Viburnum	Native	Partial	0	1000	0
2	Northcentral	spring	may	4	4.04	Salvia longispicata x farinacea	Lamiaceae	Salvia	Nonnative	Partial	2.26	1596	3600.4
2	Northcentral	summer	jun	4	4.04	Salvia longispicata x farinacea	Lamiaceae	Salvia	Nonnative	Partial	2.36	576	1360.8
2	Northcentral	spring	may	4	4.05	Hibiscus syriacus	Malvaceae	Hibiscus	Nonnative	Partial	0	0	0
2	Northcentral	summer	jun	4	4.05	Hibiscus syriacus	Malvaceae	Hibiscus	Nonnative	Partial	6.19	9	55.69
2	Northcentral	spring	apr	4	4.06	Gaillardia grandiflora	Asteraceae	Gaillardia	Nonnative	Partial	0.81	121	98.56
2	Northcentral	summer	jun	4	4.06	Gaillardia grandiflora	Asteraceae	Gaillardia	Nonnative	Partial	0.08	127	10
2	Northcentral	spring	may	4	4.07	Salvia azurea	Lamiaceae	Salvia	Native	Partial	0.42	70	29.7
2	Northcentral	summer	aug	4	4.07	Salvia azurea	Lamiaceae	Salvia	Native	Partial	0.6	144	86.4
2	Northcentral	spring	may	4	4.08	Bidens ferulifolia	Asteraceae	Bidens	Nonnative	Partial	0	7	0
2	Northcentral	spring	may	4	4.1	Coreopsis auriculata	Asteraceae	Coreopsis	Nonnative	Partial	0.33	37	12.03
2	Northcentral	spring	may	4	4.11	Scutellaria arrenicola	Lamiaceae	Scutellaria	Native	Partial	0.54	4	2.18
2	Northcentral	summer	july	4	4.11	Scutellaria arrenicola	Lamiaceae	Scutellaria	Native	Partial	0.86	102	87.98
2	Northcentral	spring	may	4	4.12	Monarda didyma	Lamiaceae	Monarda	Nonnative	Partial	0.27	105	28.54
2	Northcentral	summer	jun	4	4.12	Monarda didyma	Lamiaceae	Monarda	Nonnative	Partial	0.18	11	1.93
2	Northcentral	spring	may	4	4.13	Ilex glabra	Aquifoliaceae	Ilex	Native	Partial	0.09	412	35.21
2	Northcentral	spring	may	4	4.14	Scutellaria javanica	Lamiaceae	Scutellaria	Nonnative	Partial	1.05	55	57.58
2	Northcentral	spring	may	4	4.15	Gaillardia pulchella	Asteraceae	Gaillardia	Native	Partial	0.08	85	6.49
2	Northcentral	summer	july	4	4.15	Gaillardia pulchella	Asteraceae	Gaillardia	Native	Partial	0.05	62	3.38
2	Northcentral	summer	aug	4	4.16	Monarda punctata	Lamiaceae	Monarda	Native	Partial	2.08	1376	2859.5
2	Northcentral	summer	jun	4	4.17	Bidens alba	Asteraceae	Bidens	Native	Partial	0.04	43	1.51
2	Northcentral	fall	sept	4	4.17	Bidens alba	Asteraceae	Bidens	Native	Partial	0.05	141	6.87
2	Northcentral	summer	july	4	4.19	Hibiscus grandiflorus	Malvaceae	Hibiscus	Native	Partial	0	0	0
1	Northcentral	winter	feb	4	4.2	Viburnum suspensum	Adoxaceae	Viburnum	Nonnative	Partial	0.02	154	2.5
2	Northcentral	winter	feb	4	4.2	Viburnum suspensum	Adoxaceae	Viburnum	Nonnative	Partial	0.09	357	31.68
2	Northcentral	summer	aug	4	4.09	Coreopsis leavenworthii	Asteraceae	Coreopsis	Native	Partial	0	93	0
2	Northcentral	spring	may	5	5.01	Coreopsis auriculata	Asteraceae	Coreopsis	Nonnative	Full	0.48	88	41.8
2	Northcentral	summer	aug	5	5.02	Monarda punctata	Lamiaceae	Monarda	Native	Full	1.75	2278	3986.5
2	Northcentral	spring	march	5	5.03	Viburnum obovatum	Adoxaceae	Viburnum	Native	Full	0.03	1600	46.55
2	Northcentral	fall	oct	5	5.04	Conradina grandiflora	Lamiaceae	Rosemaries	Native	Full	0.12	566	69.98
2	Northcentral	spring	may	5	5.05	Scutellaria javanica	Lamiaceae	Scutellaria	Nonnative	Full	1.51	40	60.38
2	Northcentral	spring	may	5	5.06	Ilex glabra	Aquifoliaceae	Ilex	Native	Full	0.11	1480	161.45
2	Northcentral	spring	may	5	5.07	Bidens ferulifolia	Asteraceae	Bidens	Nonnative	Full	0	58	0.15
2	Northcentral	spring	may	5	5.08	Gaillardia pulchella	Asteraceae	Gaillardia	Native	Full	0.12	210	24.44
2	Northcentral	summer	july	5	5.08	Gaillardia pulchella	Asteraceae	Gaillardia	Native	Full	0.09	126	10.71
2	Northcentral	spring	may	5	5.09	Hibiscus syriacus	Malvaceae	Hibiscus	Nonnative	Full	0	2	0
2	Northcentral	summer	jun	5	5.09	Hibiscus syriacus	Malvaceae	Hibiscus	Nonnative	Full	0.05	3	0.14
2	Northcentral	spring	apr	5	5.1	Gaillardia grandiflora	Asteraceae	Gaillardia	Nonnative	Full	0.67	217	145.98
2	Northcentral	summer	jun	5	5.1	Gaillardia grandiflora	Asteraceae	Gaillardia	Nonnative	Full	0.23	139	32.35
2	Northcentral	spring	may	5	5.13	Scutellaria arrenicola	Lamiaceae	Scutellaria	Native	Full	1.87	10	18.66
2	Northcentral	summer	july	5	5.13	Scutellaria arrenicola	Lamiaceae	Scutellaria	Native	Full	1.5	204	306
2	Northcentral	summer	jun	5	5.14	Bidens alba	Asteraceae	Bidens	Native	Full	0.28	30	8.48
2	Northcentral	fall	sept	5	5.14	Bidens alba	Asteraceae	Bidens	Native	Full	0.06	630	35.44
1	Northcentral	winter	feb	5	5.15	Viburnum suspensum	Adoxaceae	Viburnum	Nonnative	Full	0.04	228	8.98
2	Northcentral	winter	feb	5	5.15	Viburnum suspensum	Adoxaceae	Viburnum	Nonnative	Full	0.04	778	33.55
2	Northcentral	spring	may	5	5.16	Monarda didyma	Lamiaceae	Monarda	Nonnative	Full	0.29	1092	321.64
2	Northcentral	summer	jun	5	5.16	Monarda didyma	Lamiaceae	Monarda	Nonnative	Full	1.11	102	113.48
2	Northcentral	spring	may	5	5.17	Salvia longispicata x farinacea	Lamiaceae	Salvia	Nonnative	Full	1.89	873	1646.06
2	Northcentral	summer	jun	5	5.17	Salvia longispicata x farinacea	Lamiaceae	Salvia	Nonnative	Full	1.68	487	816.11
2	Northcentral	summer	aug	5	5.18	Coreopsis leavenworthii	Asteraceae	Coreopsis	Native	Full	0.02	247	4.32
2	Northcentral	summer	july	5	5.19	Hibiscus grandiflorus	Malvaceae	Hibiscus	Native	Full	8.31	2	16.62
2	Northcentral	spring	may	5	5.2	Salvia azurea	Lamiaceae	Salvia	Native	Full	0.48	268	129.94
2	Northcentral	summer	aug	5	5.2	Salvia azurea	Lamiaceae	Salvia	Native	Full	0.38	53	20.21
2	Northcentral	spring	may	6	6.01	Gaillardia pulchella	Asteraceae	Gaillardia	Native	Partial	0.6	259	155.4
2	Northcentral	summer	july	6	6.01	Gaillardia pulchella	Asteraceae	Gaillardia	Native	Partial	0.11	88	9.28
2	Northcentral	summer	july	6	6.02	Hibiscus grandiflorus	Malvaceae	Hibiscus	Native	Partial	3.64	1	3.64
2	Northcentral	fall	oct	6	6.03	Conradina grandiflora	Lamiaceae	Rosemaries	Native	Partial	0.08	1025	83.86
2	Northcentral	spring	may	6	6.05	Scutellaria javanica	Lamiaceae	Scutellaria	Nonnative	Partial	0.6	109	65.4
2	Northcentral	spring	may	6	6.06	Bidens ferulifolia	Asteraceae	Bidens	Nonnative	Partial	0.02	18	0.32
1	Northcentral	winter	feb	6	6.08	Viburnum suspensum	Adoxaceae	Viburnum	Nonnative	Partial	0.02	271	4.23
2	Northcentral	winter	feb	6	6.08	Viburnum suspensum	Adoxaceae	Viburnum	Nonnative	Partial	0	135	0.51
2	Northcentral	spring	may	6	6.09	Hibiscus syriacus	Malvaceae	Hibiscus	Nonnative	Partial	0	5	0
2	Northcentral	summer	jun	6	6.09	Hibiscus syriacus	Malvaceae	Hibiscus	Nonnative	Partial	0.02	2	0.04
2	Northcentral	spring	may	6	6.1	Ilex glabra	Aquifoliaceae	Ilex	Native	Partial	0.06	53	3.18
2	Northcentral	spring	march	6	6.11	Viburnum obovatum	Adoxaceae	Viburnum	Native	Partial	0	1300	0
2	Northcentral	spring	may	6	6.12	Monarda didyma	Lamiaceae	Monarda	Nonnative	Partial	0.14	750	106.36
2	Northcentral	summer	jun	6	6.12	Monarda didyma	Lamiaceae	Monarda	Nonnative	Partial	0.51	62	31.39
2	Northcentral	spring	apr	6	6.13	Gaillardia grandiflora	Asteraceae	Gaillardia	Nonnative	Partial	1	24	24.09
2	Northcentral	summer	jun	6	6.13	Gaillardia grandiflora	Asteraceae	Gaillardia	Nonnative	Partial	0	11	0
2	Northcentral	spring	may	6	6.14	Salvia longispicata x farinacea	Lamiaceae	Salvia	Nonnative	Partial	2.76	1215	3354.55
2	Northcentral	summer	jun	6	6.14	Salvia longispicata x farinacea	Lamiaceae	Salvia	Nonnative	Partial	1.21	137	165.13
2	Northcentral	spring	may	6	6.15	Salvia azurea	Lamiaceae	Salvia	Native	Partial	0.45	295	134.09
2	Northcentral	summer	aug	6	6.15	Salvia azurea	Lamiaceae	Salvia	Native	Partial	0.21	67	14.24
2	Northcentral	spring	may	6	6.16	Scutellaria arrenicola	Lamiaceae	Scutellaria	Native	Partial	1.37	10	13.69
2	Northcentral	summer	july	6	6.16	Scutellaria arrenicola	Lamiaceae	Scutellaria	Native	Partial	1.04	112	116.2
2	Northcentral	summer	aug	6	6.17	Monarda punctata	Lamiaceae	Monarda	Native	Partial	0.98	2320	2283.75
2	Northcentral	summer	jun	6	6.18	Bidens alba	Asteraceae	Bidens	Native	Partial	0.14	28	3.85
2	Northcentral	fall	sept	6	6.18	Bidens alba	Asteraceae	Bidens	Native	Partial	0.03	244	7.32
2	Northcentral	spring	may	6	6.19	Coreopsis auriculata	Asteraceae	Coreopsis	Nonnative	Partial	0.5	65	32.5
2	Northcentral	summer	aug	6	6.2	Coreopsis leavenworthii	Asteraceae	Coreopsis	Native	Partial	0	111	0.28
2	Northcentral	summer	jun	7	7.02	Bidens alba	Asteraceae	Bidens	Native	Full	0.16	49	7.96
2	Northcentral	spring	may	7	7.02	Coreopsis auriculata	Asteraceae	Coreopsis	Nonnative	Full	0.4	139	55.6
2	Northcentral	spring	may	7	7.03	Ilex glabra	Aquifoliaceae	Ilex	Native	Full	0.23	2304	536.2
2	Northcentral	spring	may	7	7.04	Hibiscus syriacus	Malvaceae	Hibiscus	Nonnative	Full	1.03	4	4.12
2	Northcentral	summer	jun	7	7.04	Hibiscus syriacus	Malvaceae	Hibiscus	Nonnative	Full	0.01	2	0.02
2	Northcentral	summer	aug	7	7.05	Monarda punctata	Lamiaceae	Monarda	Native	Full	2.19	1890	4134.38
2	Northcentral	spring	apr	7	7.07	Gaillardia grandiflora	Asteraceae	Gaillardia	Nonnative	Full	2.3	248	569.95
2	Northcentral	summer	jun	7	7.07	Gaillardia grandiflora	Asteraceae	Gaillardia	Nonnative	Full	0.18	264	48
1	Northcentral	winter	feb	7	7.08	Viburnum suspensum	Adoxaceae	Viburnum	Nonnative	Full	0.02	211	5.14
2	Northcentral	winter	feb	7	7.08	Viburnum suspensum	Adoxaceae	Viburnum	Nonnative	Full	0	10	0.04
2	Northcentral	summer	aug	7	7.09	Coreopsis leavenworthii	Asteraceae	Coreopsis	Native	Full	0.02	456	6.84
2	Northcentral	spring	may	7	7.1	Salvia azurea	Lamiaceae	Salvia	Native	Full	0.79	154	121.33
2	Northcentral	summer	aug	7	7.1	Salvia azurea	Lamiaceae	Salvia	Native	Full	0.31	137	42.81
2	Northcentral	spring	march	7	7.11	Viburnum obovatum	Adoxaceae	Viburnum	Native	Full	0.1	1800	183.27
2	Northcentral	summer	july	7	7.12	Hibiscus grandiflorus	Malvaceae	Hibiscus	Native	Full	9.35	8	74.81
2	Northcentral	spring	may	7	7.13	Scutellaria arrenicola	Lamiaceae	Scutellaria	Native	Full	0	0	0
2	Northcentral	summer	july	7	7.13	Scutellaria arrenicola	Lamiaceae	Scutellaria	Native	Full	0.76	121	92.26
2	Northcentral	spring	may	7	7.14	Bidens ferulifolia	Asteraceae	Bidens	Nonnative	Full	0	42	0.16
2	Northcentral	spring	may	7	7.15	Monarda didyma	Lamiaceae	Monarda	Nonnative	Full	1.27	990	1252.97
2	Northcentral	summer	jun	7	7.15	Monarda didyma	Lamiaceae	Monarda	Nonnative	Full	0.43	100	42.5
2	Northcentral	fall	oct	7	7.16	Conradina grandiflora	Lamiaceae	Rosemaries	Native	Full	0.29	1069	307.34
2	Northcentral	spring	may	7	7.17	Gaillardia pulchella	Asteraceae	Gaillardia	Native	Full	0.8	118	94.4
2	Northcentral	summer	july	7	7.17	Gaillardia pulchella	Asteraceae	Gaillardia	Native	Full	0.18	124	22.55
2	Northcentral	spring	may	7	7.18	Salvia longispicata x farinacea	Lamiaceae	Salvia	Nonnative	Full	2.09	546	1139.8
2	Northcentral	summer	jun	7	7.18	Salvia longispicata x farinacea	Lamiaceae	Salvia	Nonnative	Full	1.79	472	842.86
2	Northcentral	spring	may	7	7.19	Scutellaria javanica	Lamiaceae	Scutellaria	Nonnative	Full	1.57	38	59.49
2	Northcentral	fall	sept	7	7.2	Bidens alba	Asteraceae	Bidens	Native	Full	0.12	639	74.28
2	Northcentral	spring	may	8	8.01	Bidens ferulifolia	Asteraceae	Bidens	Nonnative	Partial	0.01	5	0.03
2	Northcentral	summer	aug	8	8.02	Monarda punctata	Lamiaceae	Monarda	Native	Partial	1.44	1055	1516.56
2	Northcentral	spring	may	8	8.03	Coreopsis auriculata	Asteraceae	Coreopsis	Nonnative	Partial	0.21	40	8.5
2	Northcentral	fall	oct	8	8.04	Conradina grandiflora	Lamiaceae	Rosemaries	Native	Partial	0.21	1324	281.35
2	Northcentral	spring	may	8	8.05	Scutellaria arrenicola	Lamiaceae	Scutellaria	Native	Partial	0.83	10	8.34
2	Northcentral	summer	july	8	8.05	Scutellaria arrenicola	Lamiaceae	Scutellaria	Native	Partial	0.4	99	39.6
2	Northcentral	spring	may	8	8.06	Salvia azurea	Lamiaceae	Salvia	Native	Partial	0.52	59	30.39
2	Northcentral	summer	aug	8	8.06	Salvia azurea	Lamiaceae	Salvia	Native	Partial	0.14	68	9.78
2	Northcentral	summer	jun	8	8.07	Bidens alba	Asteraceae	Bidens	Native	Partial	0.13	29	3.77
2	Northcentral	fall	sept	8	8.07	Bidens alba	Asteraceae	Bidens	Native	Partial	0.05	421	18.95
2	Northcentral	spring	may	8	8.08	Gaillardia pulchella	Asteraceae	Gaillardia	Native	Partial	1.01	92	92.67
2	Northcentral	summer	july	8	8.08	Gaillardia pulchella	Asteraceae	Gaillardia	Native	Partial	0.04	92	3.35
2	Northcentral	spring	march	8	8.09	Viburnum obovatum	Adoxaceae	Viburnum	Native	Partial	0.07	500	34.09
2	Northcentral	summer	aug	8	8.1	Coreopsis leavenworthii	Asteraceae	Coreopsis	Native	Partial	0	49	0.18
2	Northcentral	spring	may	8	8.11	Scutellaria javanica	Lamiaceae	Scutellaria	Nonnative	Partial	1.43	61	87.5
1	Northcentral	winter	feb	8	8.12	Viburnum suspensum	Adoxaceae	Viburnum	Nonnative	Partial	0.02	331	7.24
2	Northcentral	winter	feb	8	8.12	Viburnum suspensum	Adoxaceae	Viburnum	Nonnative	Partial	0	229	0.14
2	Northcentral	spring	may	8	8.13	Salvia longispicata x farinacea	Lamiaceae	Salvia	Nonnative	Partial	1.89	689	1299.12
2	Northcentral	summer	jun	8	8.13	Salvia longispicata x farinacea	Lamiaceae	Salvia	Nonnative	Partial	0.36	283	101.07
2	Northcentral	spring	apr	8	8.15	Gaillardia grandiflora	Asteraceae	Gaillardia	Nonnative	Partial	1.14	110	125.6
2	Northcentral	summer	jun	8	8.15	Gaillardia grandiflora	Asteraceae	Gaillardia	Nonnative	Partial	0.16	135	22.09
2	Northcentral	spring	may	8	8.16	Hibiscus syriacus	Malvaceae	Hibiscus	Nonnative	Partial	6.27	10	62.66
2	Northcentral	summer	jun	8	8.16	Hibiscus syriacus	Malvaceae	Hibiscus	Nonnative	Partial	0	4	0
2	Northcentral	spring	may	8	8.17	Ilex glabra	Aquifoliaceae	Ilex	Native	Partial	0.11	1104	124.45
2	Northcentral	spring	may	8	8.18	Monarda didyma	Lamiaceae	Monarda	Nonnative	Partial	0.49	972	473.85
2	Northcentral	summer	jun	8	8.18	Monarda didyma	Lamiaceae	Monarda	Nonnative	Partial	0.29	52	14.95
2	Northcentral	summer	july	8	8.2	Hibiscus grandiflorus	Malvaceae	Hibiscus	Native	Partial	4.42	1	4.42
