# Supplementary material for: Plant origin and irrigation influence floral resource value and pollinator attraction to ornamental plants
Source: PeerJ. 2026 Mar 12;14:e20906. doi: 10.7717/peerj.20906 (PMC12989154; doi:10.7717/peerj.20906)
Supplement: Supplemental Information 9 [file peerj-14-20906-s009.csv]

Year	Site	Season	Row	Plot	Plant species	Family	Genera	Origin	Irrigation	Pollen_avg_20ul	Pollen_per_flower	Flower_density	Pollen_per_plot
2	Northcentral	fall_22	1	1.02	Bidens alba	Asteraceae	Bidens	Native	Full	57.25	229	694	158926
2	Northcentral	summer_22	1	1.03	Scutellaria arrenicola	Lamiaceae	Scutellaria	Native	Full	10.33333333	41	346	14301
2	Northcentral	sum_22	1	1.04	Salvia azurea	Lamiaceae	Salvia	Native	Full	18.5	74	258	19092
2	Northcentral	sum_22	1	1.05	Monarda punctata	Lamiaceae	Monarda	Native	Full	65.91666667	264	1040	274213
2	Northcentral	sum_22	1	1.06	Monarda didyma	Lamiaceae	Monarda	Nonnative	Full	4.25	17	81	1377
2	Northcentral	sum_22	1	1.08	Hibiscus syriacus	Malvaceae	Hibiscus	Nonnative	Full	21.41666667	86	4	343
2	Northcentral	sum_22	1	1.09	Coreopsis auriculata	Asteraceae	Coreopsis	Nonnative	Full	49.91666667	200	70	13977
2	Northcentral	sum_22	1	1.11	Gaillardia pulchella	Asteraceae	Gaillardia	Native	Full	102.3333333	409	521	213263
2	Northcentral	sum_22	1	1.12	Gaillardia grandiflora	Asteraceae	Gaillardia	Nonnative	Full	180.3333333	721	617	445063
2	Northcentral	spring_23	1	1.14	Viburnum obovatum	Adoxaceae	Viburnum	Native	Full	133.75	535	1600	856000
2	Northcentral	sum_22	1	1.15	Salvia longispicata x farinacea	Lamiaceae	Salvia	Nonnative	Full	22.5	90	524	47160
2	Northcentral	winter_22	1	1.16	Viburnum suspensum	Adoxaceae	Viburnum	Nonnative	Full	69.91666667	280	260	72713
2	Northcentral	fall_22	1	1.17	Conradina grandiflora	Lamiaceae	Rosemaries	Native	Full	3.916666667	16	377	5906
2	Northcentral	sum_22	1	1.18	Coreopsis leavenworthii	Asteraceae	Coreopsis	Native	Full	58.57142857	205	231	47355
2	Northcentral	fall_22	1	1.2	Scutellaria javanica	Lamiaceae	Scutellaria	Nonnative	Full	7	28	151	4228
2	Northcentral	sum_22	2	2.03	Coreopsis auriculata	Asteraceae	Coreopsis	Nonnative	Partial	75.75	303	25	7575
2	Northcentral	sum_22	2	2.05	Scutellaria javanica	Lamiaceae	Scutellaria	Nonnative	Partial	9.166666667	37	40	1467
2	Northcentral	sum_22	2	2.06	Gaillardia grandiflora	Asteraceae	Gaillardia	Nonnative	Partial	118.75	475	496	235600
2	Northcentral	sum_22	2	2.07	Gaillardia pulchella	Asteraceae	Gaillardia	Native	Partial	89.58333333	358	476	170567
2	Northcentral	spring_23	2	2.09	Viburnum obovatum	Adoxaceae	Viburnum	Native	Partial	37.41666667	150	800	119733
2	Northcentral	spring_21	2	2.1	Hibiscus syriacus	Malvaceae	Hibiscus	Nonnative	Partial	39.875	106	2	213
2	Northcentral	sum_22	2	2.11	Monarda didyma	Lamiaceae	Monarda	Nonnative	Partial	5.75	23	71	1633
2	Northcentral	summer_22	2	2.12	Scutellaria arrenicola	Lamiaceae	Scutellaria	Native	Partial	3.75	15	247	3705
2	Northcentral	sum_22	2	2.13	Monarda punctata	Lamiaceae	Monarda	Native	Partial	30.75	123	2067	254241
2	Northcentral	sum_22	2	2.14	Salvia azurea	Lamiaceae	Salvia	Native	Partial	17.5	47	129	6020
2	Northcentral	sum_22	2	2.15	Coreopsis leavenworthii	Asteraceae	Coreopsis	Native	Partial	48.5	194	316	61304
2	Northcentral	fall_22	2	2.17	Conradina grandiflora	Lamiaceae	Rosemaries	Native	Partial	4.416666667	18	1056	18656
2	Northcentral	fall_22	2	2.18	Bidens alba	Asteraceae	Bidens	Native	Partial	27.33333333	109	483	52808
2	Northcentral	winter_22	2	2.19	Viburnum suspensum	Adoxaceae	Viburnum	Nonnative	Partial	82.58333333	330	140	46247
2	Northcentral	sum_22	2	2.2	Salvia longispicata x farinacea	Lamiaceae	Salvia	Nonnative	Partial	23.75	95	406	38570
2	Northcentral	sum_22	3	3.01	Monarda didyma	Lamiaceae	Monarda	Nonnative	Full	4	16	64	1024
2	Northcentral	sum_22	3	3.02	Coreopsis auriculata	Asteraceae	Coreopsis	Nonnative	Full	65.75	263	38	9994
2	Northcentral	spring_22	3	3.03	Bidens ferulifolia	Asteraceae	Bidens	Nonnative	Full	119.6666667	479	33	15796
2	Northcentral	fall_22	3	3.04	Bidens alba	Asteraceae	Bidens	Native	Full	90.41666667	362	298	107777
2	Northcentral	fall_22	3	3.05	Ilex glabra	Aquifoliaceae	Ilex	Native	Full	206	275	10	2747
2	Northcentral	sum_22	3	3.06	Hibiscus grandiflorus	Malvaceae	Hibiscus	Native	Full	146.25	585	12	7020
2	Northcentral	fall_22	3	3.08	Conradina grandiflora	Lamiaceae	Rosemaries	Native	Full	6.416666667	26	2286	58674
2	Northcentral	sum_22	3	3.1	Salvia longispicata x farinacea	Lamiaceae	Salvia	Nonnative	Full	3.166666667	13	415	5257
2	Northcentral	summer_22	3	3.11	Scutellaria arrenicola	Lamiaceae	Scutellaria	Native	Full	3.666666667	15	148	2171
2	Northcentral	spring_23	3	3.12	Viburnum obovatum	Adoxaceae	Viburnum	Native	Full	285.5	571	1300	742300
2	Northcentral	sum_22	3	3.13	Monarda punctata	Lamiaceae	Monarda	Native	Full	40.08333333	283	3751	1061533
2	Northcentral	winter_22	3	3.14	Viburnum suspensum	Adoxaceae	Viburnum	Nonnative	Full	64.41666667	258	240	61840
2	Northcentral	sum_22	3	3.15	Gaillardia grandiflora	Asteraceae	Gaillardia	Nonnative	Full	81.16666667	325	437	141879
2	Northcentral	sum_22	3	3.16	Hibiscus syriacus	Malvaceae	Hibiscus	Nonnative	Full	29.41666667	118	4	471
2	Northcentral	sum_22	3	3.17	Scutellaria javanica	Lamiaceae	Scutellaria	Nonnative	Full	10.91666667	44	42	1834
2	Northcentral	sum_22	3	3.18	Salvia azurea	Lamiaceae	Salvia	Native	Full	25.33333333	101	178	18037
2	Northcentral	sum_22	3	3.19	Coreopsis leavenworthii	Asteraceae	Coreopsis	Native	Full	38.33333333	153	510	78200
2	Northcentral	sum_22	3	3.2	Gaillardia pulchella	Asteraceae	Gaillardia	Native	Full	120.5833333	482	849	409501
2	Northcentral	fall_22	4	4.01	Conradina grandiflora	Lamiaceae	Rosemaries	Native	Partial	3	12	875	10500
2	Northcentral	spring_23	4	4.03	Viburnum obovatum	Adoxaceae	Viburnum	Native	Partial	50.5	135	1000	134667
2	Northcentral	sum_22	4	4.04	Salvia longispicata x farinacea	Lamiaceae	Salvia	Nonnative	Partial	1.625	4	1006	4359
2	Northcentral	sum_22	4	4.05	Hibiscus syriacus	Malvaceae	Hibiscus	Nonnative	Partial	24.75	33	9	297
2	Northcentral	sum_22	4	4.06	Gaillardia grandiflora	Asteraceae	Gaillardia	Nonnative	Partial	214.875	573	163	93399
2	Northcentral	sum_22	4	4.07	Salvia azurea	Lamiaceae	Salvia	Native	Partial	18.25	73	408	29784
2	Northcentral	sum_22	4	4.09	Coreopsis leavenworthii	Asteraceae	Coreopsis	Native	Partial	63.83333333	255	276	70472
2	Northcentral	sum_22	4	4.1	Coreopsis auriculata	Asteraceae	Coreopsis	Nonnative	Partial	164.8333333	659	32	21099
2	Northcentral	summer_22	4	4.11	Scutellaria arrenicola	Lamiaceae	Scutellaria	Native	Partial	13.66666667	55	263	14377
2	Northcentral	sum_22	4	4.14	Scutellaria javanica	Lamiaceae	Scutellaria	Nonnative	Partial	1.333333333	5	55	293
2	Northcentral	sum_22	4	4.15	Gaillardia pulchella	Asteraceae	Gaillardia	Native	Partial	99.90909091	366	246	90118
2	Northcentral	sum_22	4	4.16	Monarda punctata	Lamiaceae	Monarda	Native	Partial	22.58333333	90	1380	124660
2	Northcentral	sum_22	4	4.19	Hibiscus grandiflorus	Malvaceae	Hibiscus	Native	Partial	168.5	674	2	1348
2	Northcentral	winter_22	4	4.2	Viburnum suspensum	Adoxaceae	Viburnum	Nonnative	Partial	69.91666667	280	64	17899
2	Northcentral	sum_22	5	5.01	Coreopsis auriculata	Asteraceae	Coreopsis	Nonnative	Full	61	244	43	10492
2	Northcentral	sum_22	5	5.02	Monarda punctata	Lamiaceae	Monarda	Native	Full	24.44444444	73	2290	167933
2	Northcentral	spring_23	5	5.03	Viburnum obovatum	Adoxaceae	Viburnum	Native	Full	114.5	229	1600	366400
2	Northcentral	fall_22	5	5.04	Conradina grandiflora	Lamiaceae	Rosemaries	Native	Full	5.5	22	1406	30932
2	Northcentral	sum_22	5	5.05	Scutellaria javanica	Lamiaceae	Scutellaria	Nonnative	Full	13.75	55	40	2200
2	Northcentral	sum_22	5	5.08	Gaillardia pulchella	Asteraceae	Gaillardia	Native	Full	170.3333333	681	405	275940
2	Northcentral	sum_22	5	5.09	Hibiscus syriacus	Malvaceae	Hibiscus	Nonnative	Full	26.5	106	3	318
2	Northcentral	sum_22	5	5.1	Gaillardia grandiflora	Asteraceae	Gaillardia	Nonnative	Full	49.33333333	197	288	56832
2	Northcentral	fall_22	5	5.12	Salvia rosemarinus	Lamiaceae	Rosemaries	Nonnative	Partial	6.583333333	26	13	342
2	Northcentral	summer_22	5	5.13	Scutellaria arrenicola	Lamiaceae	Scutellaria	Native	Full	6.083333333	24	287	6984
2	Northcentral	fall_22	5	5.14	Bidens alba	Asteraceae	Bidens	Native	Full	25.66666667	103	950	97533
2	Northcentral	winter_22	5	5.15	Viburnum suspensum	Adoxaceae	Viburnum	Nonnative	Full	128.9166667	516	778	401189
2	Northcentral	sum_22	5	5.16	Monarda didyma	Lamiaceae	Monarda	Nonnative	Full	2.333333333	9	116	1083
2	Northcentral	sum_22	5	5.17	Salvia longispicata x farinacea	Lamiaceae	Salvia	Nonnative	Full	30.75	123	520	63960
2	Northcentral	sum_22	5	5.18	Coreopsis leavenworthii	Asteraceae	Coreopsis	Native	Full	84.08333333	336	498	167494
2	Northcentral	sum_22	5	5.19	Hibiscus grandiflorus	Malvaceae	Hibiscus	Native	Full	215.5	862	3	2586
2	Northcentral	sum_22	5	5.2	Salvia azurea	Lamiaceae	Salvia	Native	Full	29	116	148	17168
2	Northcentral	sum_22	6	6.01	Gaillardia pulchella	Asteraceae	Gaillardia	Native	Partial	145.8333333	583	342	199500
2	Northcentral	sum_22	6	6.02	Hibiscus grandiflorus	Malvaceae	Hibiscus	Native	Partial	148.25	593	1	593
2	Northcentral	fall_22	6	6.03	Conradina grandiflora	Lamiaceae	Rosemaries	Native	Partial	3.083333333	12	1367	16860
2	Northcentral	sum_22	6	6.05	Scutellaria javanica	Lamiaceae	Scutellaria	Nonnative	Partial	1.416666667	6	109	618
2	Northcentral	spring_22	6	6.06	Bidens ferulifolia	Asteraceae	Bidens	Nonnative	Partial	14.75	59	32	1888
2	Northcentral	winter_22	6	6.08	Viburnum suspensum	Adoxaceae	Viburnum	Nonnative	Partial	92.33333333	369	126	46536
2	Northcentral	sum_22	6	6.09	Hibiscus syriacus	Malvaceae	Hibiscus	Nonnative	Partial	21.75	58	2	116
2	Northcentral	spring_23	6	6.11	Viburnum obovatum	Adoxaceae	Viburnum	Native	Partial	63.55555556	191	1300	247867
2	Northcentral	sum_22	6	6.12	Monarda didyma	Lamiaceae	Monarda	Nonnative	Partial	3.916666667	16	69	1081
2	Northcentral	sum_22	6	6.13	Gaillardia grandiflora	Asteraceae	Gaillardia	Nonnative	Partial	63.66666667	255	13	3311
2	Northcentral	sum_22	6	6.14	Salvia longispicata x farinacea	Lamiaceae	Salvia	Nonnative	Partial	21.58333333	86	207	17871
2	Northcentral	sum_22	6	6.15	Salvia azurea	Lamiaceae	Salvia	Native	Partial	21.5	86	156	13416
2	Northcentral	summer_22	6	6.16	Scutellaria arrenicola	Lamiaceae	Scutellaria	Native	Partial	14.41666667	58	236	13609
2	Northcentral	sum_22	6	6.17	Monarda punctata	Lamiaceae	Monarda	Native	Partial	10.08333333	40	2320	93573
2	Northcentral	fall_22	6	6.18	Bidens alba	Asteraceae	Bidens	Native	Partial	67.08333333	268	374	100357
2	Northcentral	sum_22	6	6.19	Coreopsis auriculata	Asteraceae	Coreopsis	Nonnative	Partial	26.16666667	105	23	2407
2	Northcentral	sum_22	6	6.2	Coreopsis leavenworthii	Asteraceae	Coreopsis	Native	Partial	10.75	43	189	8127
2	Northcentral	fall_22	7	7.01	Ilex glabra	Aquifoliaceae	Ilex	Native	Full	94.83333333	379	184	69797
2	Northcentral	sum_22	7	7.02	Coreopsis auriculata	Asteraceae	Coreopsis	Nonnative	Full	125.1666667	501	67	33545
2	Northcentral	sum_22	7	7.04	Hibiscus syriacus	Malvaceae	Hibiscus	Nonnative	Full	22.33333333	89	2	179
2	Northcentral	sum_22	7	7.05	Monarda punctata	Lamiaceae	Monarda	Native	Full	33.77777778	101	1909	193445
2	Northcentral	sum_22	7	7.07	Gaillardia grandiflora	Asteraceae	Gaillardia	Nonnative	Full	62.83333333	251	400	100533
2	Northcentral	winter_22	7	7.08	Viburnum suspensum	Adoxaceae	Viburnum	Nonnative	Full	82.625	220	114	25118
2	Northcentral	sum_22	7	7.09	Coreopsis leavenworthii	Asteraceae	Coreopsis	Native	Full	180.6666667	723	998	721221
2	Northcentral	sum_22	7	7.1	Salvia azurea	Lamiaceae	Salvia	Native	Full	35.66666667	143	274	39091
2	Northcentral	spring_23	7	7.11	Viburnum obovatum	Adoxaceae	Viburnum	Native	Full	141.8888889	426	1800	766200
2	Northcentral	summer_22	7	7.13	Scutellaria arrenicola	Lamiaceae	Scutellaria	Native	Full	7.583333333	30	330	10010
2	Northcentral	fall_22	7	7.16	Conradina grandiflora	Lamiaceae	Rosemaries	Native	Full	3.416666667	14	2539	34700
2	Northcentral	sum_22	7	7.17	Gaillardia pulchella	Asteraceae	Gaillardia	Native	Full	112.6666667	451	503	226685
2	Northcentral	sum_22	7	7.18	Salvia longispicata x farinacea	Lamiaceae	Salvia	Nonnative	Full	30.16666667	121	507	61178
2	Northcentral	sum_22	7	7.19	Scutellaria javanica	Lamiaceae	Scutellaria	Nonnative	Full	8.833333333	35	38	1343
2	Northcentral	fall_22	7	7.2	Bidens alba	Asteraceae	Bidens	Native	Full	34.75	139	950	132050
2	Northcentral	sum_22	8	8.02	Monarda punctata	Lamiaceae	Monarda	Native	Partial	1.727272727	6	1055	6682
2	Northcentral	sum_22	8	8.03	Coreopsis auriculata	Asteraceae	Coreopsis	Nonnative	Partial	126.9166667	508	48	24368
2	Northcentral	fall_22	8	8.04	Conradina grandiflora	Lamiaceae	Rosemaries	Native	Partial	18.08333333	72	2713	196240
2	Northcentral	summer_22	8	8.05	Scutellaria arrenicola	Lamiaceae	Scutellaria	Native	Partial	19.5	78	183	14274
2	Northcentral	sum_22	8	8.06	Salvia azurea	Lamiaceae	Salvia	Native	Partial	38.75	155	99	15345
2	Northcentral	fall_22	8	8.07	Bidens alba	Asteraceae	Bidens	Native	Partial	53.75	215	873	187695
2	Northcentral	sum_22	8	8.08	Gaillardia pulchella	Asteraceae	Gaillardia	Native	Partial	169.3333333	677	284	192363
2	Northcentral	spring_23	8	8.09	Viburnum obovatum	Adoxaceae	Viburnum	Native	Partial	66.66666667	200	500	100000
2	Northcentral	sum_22	8	8.1	Coreopsis leavenworthii	Asteraceae	Coreopsis	Native	Partial	90.25	361	183	66063
2	Northcentral	sum_22	8	8.11	Scutellaria javanica	Lamiaceae	Scutellaria	Nonnative	Partial	10.75	43	61	2623
2	Northcentral	winter_22	8	8.12	Viburnum suspensum	Adoxaceae	Viburnum	Nonnative	Partial	93.5	374	136	50864
2	Northcentral	sum_22	8	8.13	Salvia longispicata x farinacea	Lamiaceae	Salvia	Nonnative	Partial	29.83333333	119	296	35323
2	Northcentral	sum_22	8	8.15	Gaillardia grandiflora	Asteraceae	Gaillardia	Nonnative	Partial	75.33333333	301	270	81360
2	Northcentral	sum_22	8	8.16	Hibiscus syriacus	Malvaceae	Hibiscus	Nonnative	Partial	28.91666667	116	4	463
2	Northcentral	fall_22	8	8.17	Ilex glabra	Aquifoliaceae	Ilex	Native	Partial	77.33333333	309	67	20725
2	Northcentral	sum_22	8	8.18	Monarda didyma	Lamiaceae	Monarda	Nonnative	Partial	2.5	10	57	570
2	Northcentral	sum_22	8	8.2	Hibiscus grandiflorus	Malvaceae	Hibiscus	Native	Partial	242	968	1	968
