# Supplementary material for: Plant origin and irrigation influence floral resource value and pollinator attraction to ornamental plants
Source: PeerJ. 2026 Mar 12;14:e20906. doi: 10.7717/peerj.20906 (PMC12989154; doi:10.7717/peerj.20906)
Supplement: Supplemental Information 10 [file peerj-14-20906-s010.csv]

Year	Site	Season	Row	Plot	Plants	Family	Genera	Origin	Irrigation	Pollen_per_flower	Flower_density	Pollen_per_plot
2	Northcentral	fall	1	1.02	Bidens alba	Asteraceae	Bidens	Native	Full	229	694	158926
2	Northcentral	summer	1	1.03	Scutellaria arrenicola	Lamiaceae	Scutellaria	Native	Full	41	346	14186
2	Northcentral	summer	1	1.04	Salvia azurea	Lamiaceae	Salvia	Native	Full	74	258	19092
2	Northcentral	summer	1	1.05	Monarda punctata	Lamiaceae	Monarda	Native	Full	264	1040	274560
2	Northcentral	summer	1	1.06	Monarda didyma	Lamiaceae	Monarda	Nonnative	Full	17	81	1377
2	Northcentral	summer	1	1.08	Hibiscus syriacus	Malvaceae	Hibiscus	Nonnative	Full	86	4	344
2	Northcentral	summer	1	1.09	Coreopsis auriculata	Asteraceae	Coreopsis	Nonnative	Full	200	70	14000
2	Northcentral	summer	1	1.11	Gaillardia pulchella	Asteraceae	Gaillardia	Native	Full	409	521	213089
2	Northcentral	summer	1	1.12	Gaillardia grandiflora	Asteraceae	Gaillardia	Nonnative	Full	721	617	444857
2	Northcentral	spring	1	1.14	Viburnum obovatum	Adoxaceae	Viburnum	Native	Full	535	1600	856000
2	Northcentral	summer	1	1.15	Salvia longispicata x farinacea	Lamiaceae	Salvia	Nonnative	Full	90	524	47160
2	Northcentral	winter	1	1.16	Viburnum suspensum	Adoxaceae	Viburnum	Nonnative	Full	280	260	72800
2	Northcentral	fall	1	1.17	Conradina grandiflora	Lamiaceae	Rosemaries	Native	Full	16	377	6032
2	Northcentral	summer	1	1.18	Coreopsis leavenworthii	Asteraceae	Coreopsis	Native	Full	205	231	47355
2	Northcentral	fall	1	1.2	Scutellaria javanica	Lamiaceae	Scutellaria	Nonnative	Full	28	151	4228
2	Northcentral	summer	2	2.03	Coreopsis auriculata	Asteraceae	Coreopsis	Nonnative	Partial	303	25	7575
2	Northcentral	summer	2	2.05	Scutellaria javanica	Lamiaceae	Scutellaria	Nonnative	Partial	37	40	1480
2	Northcentral	summer	2	2.06	Gaillardia grandiflora	Asteraceae	Gaillardia	Nonnative	Partial	475	496	235600
2	Northcentral	summer	2	2.07	Gaillardia pulchella	Asteraceae	Gaillardia	Native	Partial	358	476	170408
2	Northcentral	spring	2	2.09	Viburnum obovatum	Adoxaceae	Viburnum	Native	Partial	150	800	120000
2	Northcentral	spring	2	2.1	Hibiscus syriacus	Malvaceae	Hibiscus	Nonnative	Partial	106	2	212
2	Northcentral	summer	2	2.11	Monarda didyma	Lamiaceae	Monarda	Nonnative	Partial	23	71	1633
2	Northcentral	summer	2	2.12	Scutellaria arrenicola	Lamiaceae	Scutellaria	Native	Partial	15	247	3705
2	Northcentral	summer	2	2.13	Monarda punctata	Lamiaceae	Monarda	Native	Partial	123	2067	254241
2	Northcentral	summer	2	2.14	Salvia azurea	Lamiaceae	Salvia	Native	Partial	47	129	6063
2	Northcentral	summer	2	2.15	Coreopsis leavenworthii	Asteraceae	Coreopsis	Native	Partial	194	316	61304
2	Northcentral	fall	2	2.17	Conradina grandiflora	Lamiaceae	Rosemaries	Native	Partial	18	1056	19008
2	Northcentral	fall	2	2.18	Bidens alba	Asteraceae	Bidens	Native	Partial	109	483	52647
2	Northcentral	winter	2	2.19	Viburnum suspensum	Adoxaceae	Viburnum	Nonnative	Partial	330	140	46200
2	Northcentral	summer	2	2.2	Salvia longispicata x farinacea	Lamiaceae	Salvia	Nonnative	Partial	95	406	38570
2	Northcentral	summer	3	3.01	Monarda didyma	Lamiaceae	Monarda	Nonnative	Full	16	64	1024
2	Northcentral	summer	3	3.02	Coreopsis auriculata	Asteraceae	Coreopsis	Nonnative	Full	263	38	9994
2	Northcentral	spring	3	3.03	Bidens ferulifolia	Asteraceae	Bidens	Nonnative	Full	479	33	15807
2	Northcentral	fall	3	3.04	Bidens alba	Asteraceae	Bidens	Native	Full	362	298	107876
2	Northcentral	fall	3	3.05	Ilex glabra	Aquifoliaceae	Ilex	Native	Full	275	10	2750
2	Northcentral	summer	3	3.06	Hibiscus grandiflorus	Malvaceae	Hibiscus	Native	Full	585	12	7020
2	Northcentral	fall	3	3.08	Conradina grandiflora	Lamiaceae	Rosemaries	Native	Full	26	2286	59436
2	Northcentral	summer	3	3.1	Salvia longispicata x farinacea	Lamiaceae	Salvia	Nonnative	Full	13	415	5395
2	Northcentral	summer	3	3.11	Scutellaria arrenicola	Lamiaceae	Scutellaria	Native	Full	15	148	2220
2	Northcentral	spring	3	3.12	Viburnum obovatum	Adoxaceae	Viburnum	Native	Full	571	1300	742300
2	Northcentral	summer	3	3.13	Monarda punctata	Lamiaceae	Monarda	Native	Full	283	3751	1601533
2	Northcentral	winter	3	3.14	Viburnum suspensum	Adoxaceae	Viburnum	Nonnative	Full	258	240	61920
2	Northcentral	summer	3	3.15	Gaillardia grandiflora	Asteraceae	Gaillardia	Nonnative	Full	325	437	142025
2	Northcentral	summer	3	3.16	Hibiscus syriacus	Malvaceae	Hibiscus	Nonnative	Full	118	4	472
2	Northcentral	summer	3	3.17	Scutellaria javanica	Lamiaceae	Scutellaria	Nonnative	Full	44	42	1848
2	Northcentral	summer	3	3.18	Salvia azurea	Lamiaceae	Salvia	Native	Full	101	178	17978
2	Northcentral	summer	3	3.19	Coreopsis leavenworthii	Asteraceae	Coreopsis	Native	Full	153	510	78030
2	Northcentral	summer	3	3.2	Gaillardia pulchella	Asteraceae	Gaillardia	Native	Full	482	849	409218
2	Northcentral	fall	4	4.01	Conradina grandiflora	Lamiaceae	Rosemaries	Native	Partial	12	875	10500
2	Northcentral	spring	4	4.03	Viburnum obovatum	Adoxaceae	Viburnum	Native	Partial	135	1000	135000
2	Northcentral	summer	4	4.04	Salvia longispicata x farinacea	Lamiaceae	Salvia	Nonnative	Partial	4	1006	4024
2	Northcentral	summer	4	4.05	Hibiscus syriacus	Malvaceae	Hibiscus	Nonnative	Partial	33	9	297
2	Northcentral	summer	4	4.06	Gaillardia grandiflora	Asteraceae	Gaillardia	Nonnative	Partial	573	163	93399
2	Northcentral	summer	4	4.07	Salvia azurea	Lamiaceae	Salvia	Native	Partial	73	408	29784
2	Northcentral	summer	4	4.09	Coreopsis leavenworthii	Asteraceae	Coreopsis	Native	Partial	255	276	70380
2	Northcentral	summer	4	4.1	Coreopsis auriculata	Asteraceae	Coreopsis	Nonnative	Partial	659	32	21088
2	Northcentral	summer	4	4.11	Scutellaria arrenicola	Lamiaceae	Scutellaria	Native	Partial	55	263	14465
2	Northcentral	summer	4	4.14	Scutellaria javanica	Lamiaceae	Scutellaria	Nonnative	Partial	5	55	275
2	Northcentral	summer	4	4.15	Gaillardia pulchella	Asteraceae	Gaillardia	Native	Partial	366	246	90036
2	Northcentral	summer	4	4.16	Monarda punctata	Lamiaceae	Monarda	Native	Partial	90	1380	124200
2	Northcentral	summer	4	4.19	Hibiscus grandiflorus	Malvaceae	Hibiscus	Native	Partial	674	2	1348
2	Northcentral	winter	4	4.2	Viburnum suspensum	Adoxaceae	Viburnum	Nonnative	Partial	280	64	17920
2	Northcentral	summer	5	5.01	Coreopsis auriculata	Asteraceae	Coreopsis	Nonnative	Full	244	43	10492
2	Northcentral	summer	5	5.02	Monarda punctata	Lamiaceae	Monarda	Native	Full	73	2290	167170
2	Northcentral	spring	5	5.03	Viburnum obovatum	Adoxaceae	Viburnum	Native	Full	229	1600	366400
2	Northcentral	fall	5	5.04	Conradina grandiflora	Lamiaceae	Rosemaries	Native	Full	22	1406	30932
2	Northcentral	summer	5	5.05	Scutellaria javanica	Lamiaceae	Scutellaria	Nonnative	Full	55	40	2200
2	Northcentral	summer	5	5.08	Gaillardia pulchella	Asteraceae	Gaillardia	Native	Full	681	405	275805
2	Northcentral	summer	5	5.09	Hibiscus syriacus	Malvaceae	Hibiscus	Nonnative	Full	106	3	318
2	Northcentral	summer	5	5.1	Gaillardia grandiflora	Asteraceae	Gaillardia	Nonnative	Full	197	288	56736
2	Northcentral	fall	5	5.12	Salvia rosemarinus	Lamiaceae	Rosemaries	Nonnative	Partial	26	13	338
2	Northcentral	summer	5	5.13	Scutellaria arrenicola	Lamiaceae	Scutellaria	Native	Full	24	287	6888
2	Northcentral	fall	5	5.14	Bidens alba	Asteraceae	Bidens	Native	Full	103	950	97850
2	Northcentral	winter	5	5.15	Viburnum suspensum	Adoxaceae	Viburnum	Nonnative	Full	516	778	401448
2	Northcentral	summer	5	5.16	Monarda didyma	Lamiaceae	Monarda	Nonnative	Full	9	116	1044
2	Northcentral	summer	5	5.17	Salvia longispicata x farinacea	Lamiaceae	Salvia	Nonnative	Full	123	520	63960
2	Northcentral	summer	5	5.18	Coreopsis leavenworthii	Asteraceae	Coreopsis	Native	Full	336	498	167328
2	Northcentral	summer	5	5.19	Hibiscus grandiflorus	Malvaceae	Hibiscus	Native	Full	862	3	2586
2	Northcentral	summer	5	5.2	Salvia azurea	Lamiaceae	Salvia	Native	Full	116	148	17168
2	Northcentral	summer	6	6.01	Gaillardia pulchella	Asteraceae	Gaillardia	Native	Partial	583	342	199386
2	Northcentral	summer	6	6.02	Hibiscus grandiflorus	Malvaceae	Hibiscus	Native	Partial	593	1	593
2	Northcentral	fall	6	6.03	Conradina grandiflora	Lamiaceae	Rosemaries	Native	Partial	12	1367	16404
2	Northcentral	summer	6	6.05	Scutellaria javanica	Lamiaceae	Scutellaria	Nonnative	Partial	6	109	654
2	Northcentral	spring	6	6.06	Bidens ferulifolia	Asteraceae	Bidens	Nonnative	Partial	59	32	1888
2	Northcentral	winter	6	6.08	Viburnum suspensum	Adoxaceae	Viburnum	Nonnative	Partial	369	126	46494
2	Northcentral	summer	6	6.09	Hibiscus syriacus	Malvaceae	Hibiscus	Nonnative	Partial	58	2	116
2	Northcentral	spring	6	6.11	Viburnum obovatum	Adoxaceae	Viburnum	Native	Partial	191	1300	248300
2	Northcentral	summer	6	6.12	Monarda didyma	Lamiaceae	Monarda	Nonnative	Partial	16	69	1104
2	Northcentral	summer	6	6.13	Gaillardia grandiflora	Asteraceae	Gaillardia	Nonnative	Partial	255	13	3315
2	Northcentral	summer	6	6.14	Salvia longispicata x farinacea	Lamiaceae	Salvia	Nonnative	Partial	86	207	17802
2	Northcentral	summer	6	6.15	Salvia azurea	Lamiaceae	Salvia	Native	Partial	86	156	13416
2	Northcentral	summer	6	6.16	Scutellaria arrenicola	Lamiaceae	Scutellaria	Native	Partial	58	236	13688
2	Northcentral	summer	6	6.17	Monarda punctata	Lamiaceae	Monarda	Native	Partial	40	2320	92800
2	Northcentral	fall	6	6.18	Bidens alba	Asteraceae	Bidens	Native	Partial	268	374	100232
2	Northcentral	summer	6	6.19	Coreopsis auriculata	Asteraceae	Coreopsis	Nonnative	Partial	105	23	2415
2	Northcentral	summer	6	6.2	Coreopsis leavenworthii	Asteraceae	Coreopsis	Native	Partial	43	189	8127
2	Northcentral	fall	7	7.01	Ilex glabra	Aquifoliaceae	Ilex	Native	Full	379	184	69736
2	Northcentral	summer	7	7.02	Coreopsis auriculata	Asteraceae	Coreopsis	Nonnative	Full	501	67	33567
2	Northcentral	summer	7	7.04	Hibiscus syriacus	Malvaceae	Hibiscus	Nonnative	Full	89	2	178
2	Northcentral	summer	7	7.05	Monarda punctata	Lamiaceae	Monarda	Native	Full	101	1909	192809
2	Northcentral	summer	7	7.07	Gaillardia grandiflora	Asteraceae	Gaillardia	Nonnative	Full	251	400	100400
2	Northcentral	winter	7	7.08	Viburnum suspensum	Adoxaceae	Viburnum	Nonnative	Full	220	114	25080
2	Northcentral	summer	7	7.09	Coreopsis leavenworthii	Asteraceae	Coreopsis	Native	Full	723	998	721554
2	Northcentral	summer	7	7.1	Salvia azurea	Lamiaceae	Salvia	Native	Full	143	274	39182
2	Northcentral	spring	7	7.11	Viburnum obovatum	Adoxaceae	Viburnum	Native	Full	426	1800	766800
2	Northcentral	summer	7	7.13	Scutellaria arrenicola	Lamiaceae	Scutellaria	Native	Full	30	330	9900
2	Northcentral	fall	7	7.16	Conradina grandiflora	Lamiaceae	Rosemaries	Native	Full	14	2539	35546
2	Northcentral	summer	7	7.17	Gaillardia pulchella	Asteraceae	Gaillardia	Native	Full	451	503	226853
2	Northcentral	summer	7	7.18	Salvia longispicata x farinacea	Lamiaceae	Salvia	Nonnative	Full	121	507	61347
2	Northcentral	summer	7	7.19	Scutellaria javanica	Lamiaceae	Scutellaria	Nonnative	Full	35	38	1330
2	Northcentral	fall	7	7.2	Bidens alba	Asteraceae	Bidens	Native	Full	139	950	132050
2	Northcentral	summer	8	8.02	Monarda punctata	Lamiaceae	Monarda	Native	Partial	6	1055	6330
2	Northcentral	summer	8	8.03	Coreopsis auriculata	Asteraceae	Coreopsis	Nonnative	Partial	508	48	24384
2	Northcentral	fall	8	8.04	Conradina grandiflora	Lamiaceae	Rosemaries	Native	Partial	72	2713	195336
2	Northcentral	summer	8	8.05	Scutellaria arrenicola	Lamiaceae	Scutellaria	Native	Partial	78	183	14274
2	Northcentral	summer	8	8.06	Salvia azurea	Lamiaceae	Salvia	Native	Partial	155	99	15345
2	Northcentral	fall	8	8.07	Bidens alba	Asteraceae	Bidens	Native	Partial	215	873	187695
2	Northcentral	summer	8	8.08	Gaillardia pulchella	Asteraceae	Gaillardia	Native	Partial	677	284	192268
2	Northcentral	spring	8	8.09	Viburnum obovatum	Adoxaceae	Viburnum	Native	Partial	200	500	100000
2	Northcentral	summer	8	8.1	Coreopsis leavenworthii	Asteraceae	Coreopsis	Native	Partial	361	183	66063
2	Northcentral	summer	8	8.11	Scutellaria javanica	Lamiaceae	Scutellaria	Nonnative	Partial	43	61	2623
2	Northcentral	winter	8	8.12	Viburnum suspensum	Adoxaceae	Viburnum	Nonnative	Partial	374	136	50864
2	Northcentral	summer	8	8.13	Salvia longispicata x farinacea	Lamiaceae	Salvia	Nonnative	Partial	119	296	35224
2	Northcentral	summer	8	8.15	Gaillardia grandiflora	Asteraceae	Gaillardia	Nonnative	Partial	301	270	81270
2	Northcentral	summer	8	8.16	Hibiscus syriacus	Malvaceae	Hibiscus	Nonnative	Partial	116	4	464
2	Northcentral	fall	8	8.17	Ilex glabra	Aquifoliaceae	Ilex	Native	Partial	309	67	20703
2	Northcentral	summer	8	8.18	Monarda didyma	Lamiaceae	Monarda	Nonnative	Partial	10	57	570
2	Northcentral	summer	8	8.2	Hibiscus grandiflorus	Malvaceae	Hibiscus	Native	Partial	968	1	968
2	North	summer	9	9.01	Coreopsis leavenworthii	Asteraceae	Coreopsis	Native	Full	205	4	820
2	North	summer	9	9.02	Bidens ferulifolia	Asteraceae	Bidens	Nonnative	Full	479	187	89573
2	North	summer	9	9.03	Salvia rosemarinus	Lamiaceae	Rosemary	Nonnative	Full	26	41	1066
2	North	summer	9	9.04	Scutellaria arrenicola	Lamiaceae	Scutellaria	Native	Full	41	45	1845
2	North	summer	9	9.05	Salvia longispicata x farinacea	Lamiaceae	Salvia	Nonnative	Full	90	940	84600
2	North	spring	9	9.06	Scutellaria javanica	Lamiaceae	Scutellaria	Nonnative	Full	28	0	0
2	North	fall_22	9	9	Conradina grandiflora	Lamiaceae	Rosemary	Native	Full	16	64	1003
2	North	fall_22	9	9.08	Bidens alba	Asteraceae	Bidens	Native	Full	229	333	76257
2	North	summer	9	9.09	Monarda didyma	Lamiaceae	Monarda	Nonnative	Full	17	1366	23222
2	North	summer	9	9.1	Hibiscus grandiflorus	Malvaceae	Hibiscus	Native	Full	0	3	0
2	North	spring	9	9.12	Viburnum obovatum	Adoxaceae	Viburnum	Native	Full	535	525	280875
2	North	summer_22	9	9.13	Coreopsis auriculata	Asteraceae	Coreopsis	Nonnative	Full	200	6	1200
2	North	summer	9	9.14	Gaillardia pulchella	Asteraceae	Gaillardia	Native	Full	409	249	101841
2	North	spring	9	9.15	Viburnum suspensum	Adoxaceae	Viburnum	Nonnative	Full	280	21	5880
2	North	spring	9	9.16	Hibiscus syriacus	Malvaceae	Hibiscus	Nonnative	Full	85	1	85
2	North	fall_22	9	9.17	Salvia azurea	Lamiaceae	Salvia	Native	Full	74	296	21904
2	North	summer	9	9.18	Monarda punctata	Lamiaceae	Monarda	Native	Full	264	462	121968
2	North	spring	9	9.19	Ilex glabra	Aquifoliaceae	Ilex	Native	Full	0	6889	0
2	North	summer	9	9.2	Gaillardia grandiflora	Asteraceae	Gaillardia	Nonnative	Full	721	3	2163
2	North	summer_22	10	10.01	Coreopsis auriculata	Asteraceae	Coreopsis	Nonnative	Partial	303	4	1212
2	North	summer	10	10.02	Gaillardia pulchella	Asteraceae	Gaillardia	Native	Partial	358	244	87352
2	North	summer	10	10.03	Viburnum suspensum	Adoxaceae	Viburnum	Nonnative	Partial	330	0	0
2	North	summer	10	10.04	Monarda didyma	Lamiaceae	Monarda	Nonnative	Partial	23	318	7314
2	North	spring	10	10.05	Scutellaria javanica	Lamiaceae	Scutellaria	Nonnative	Partial	37	1	37
2	North	summer	10	10.06	Hibiscus grandiflorus	Malvaceae	Hibiscus	Native	Partial	0	15	0
2	North	summer	10	10.07	Salvia longispicata x farinacea	Lamiaceae	Salvia	Nonnative	Partial	95	1353	128535
2	North	summer	10	10.08	Gaillardia grandiflora	Asteraceae	Gaillardia	Nonnative	Partial	475	15	7125
2	North	summer	10	10.09	Salvia rosemarinus	Lamiaceae	Rosemary	Nonnative	Partial		457	0
2	North	spring	10	10.1	Hibiscus syriacus	Malvaceae	Hibiscus	Nonnative	Partial	106	3	318
2	North	summer	10	10.11	Scutellaria arrenicola	Lamiaceae	Scutellaria	Native	Partial	15	32	480
2	North	fall_22	10	10.12	Salvia azurea	Lamiaceae	Salvia	Native	Partial	47	305	14335
2	North	spring	10	10.13	Ilex glabra	Aquifoliaceae	Ilex	Native	Partial	0	3439	0
2	North	spring	10	10.14	Bidens ferulifolia	Asteraceae	Bidens	Nonnative	Partial	59	42	2478
2	North	fall_22	10	10	Conradina grandiflora	Lamiaceae	Rosemary	Native	Partial	18	708	12508
2	North	spring	10	10.17	Viburnum obovatum	Adoxaceae	Viburnum	Native	Partial	150	42	6300
2	North	fall_22	10	10.18	Bidens alba	Asteraceae	Bidens	Native	Partial	109	162	17658
2	North	summer	10	10.19	Coreopsis leavenworthii	Asteraceae	Coreopsis	Native	Partial	194	226	43844
2	North	summer	10	10.2	Monarda punctata	Lamiaceae	Monarda	Native	Partial	123	6	738
2	North	summer	11	11.01	Monarda didyma	Lamiaceae	Monarda	Nonnative	Full	16	209	3344
2	North	summer	11	11.02	Coreopsis leavenworthii	Asteraceae	Coreopsis	Native	Full	153	36	5508
2	North	spring	11	11.03	Scutellaria javanica	Lamiaceae	Scutellaria	Nonnative	Full	44	64	2816
2	North	summer	11	11.04	Scutellaria arrenicola	Lamiaceae	Scutellaria	Native	Full	15	63	945
2	North	fall_22	11	11.05	Bidens alba	Asteraceae	Bidens	Native	Full	362	422	152764
2	North	summer_22	11	11.06	Coreopsis auriculata	Asteraceae	Coreopsis	Nonnative	Full	263	0	0
2	North	summer	11	11.07	Bidens ferulifolia	Asteraceae	Bidens	Nonnative	Full	479	37	17723
2	North	summer	11	11.08	Hibiscus grandiflorus	Malvaceae	Hibiscus	Native	Full	585	18	10530
2	North	spring	11	11.09	Viburnum suspensum	Adoxaceae	Viburnum	Nonnative	Full	258	54	13932
2	North	summer	11	11.1	Monarda punctata	Lamiaceae	Monarda	Native	Full	283	180	50940
2	North	spring	11	11.11	Ilex glabra	Aquifoliaceae	Ilex	Native	Full	275	3020	830500
2	North	fall_22	11	11	Conradina grandiflora	Lamiaceae	Rosemary	Native	Full	26	604	15503
2	North	summer	11	11.13	Salvia longispicata x farinacea	Lamiaceae	Salvia	Nonnative	Full	13	674	8762
2	North	summer	11	11.14	Gaillardia pulchella	Asteraceae	Gaillardia	Native	Full	482	319	153758
2	North	summer	11	11.16	Salvia rosemarinus	Lamiaceae	Rosemary	Nonnative	Full	26	3	78
2	North	spring	11	11.17	Viburnum obovatum	Adoxaceae	Viburnum	Native	Full	571	84	47964
2	North	spring	11	11.18	Hibiscus syriacus	Malvaceae	Hibiscus	Nonnative	Full	117	0	0
2	North	summer	11	11.19	Gaillardia grandiflora	Asteraceae	Gaillardia	Nonnative	Full	325	6	1950
2	North	fall_22	11	11.2	Salvia azurea	Lamiaceae	Salvia	Native	Full	101	239	24139
2	North	spring	12	12.01	Ilex glabra	Aquifoliaceae	Ilex	Native	Partial	0	182	0
2	North	summer_22	12	12.02	Coreopsis auriculata	Asteraceae	Coreopsis	Nonnative	Partial	659	51	33609
2	North	summer	12	12.03	Gaillardia grandiflora	Asteraceae	Gaillardia	Nonnative	Partial	573	21	12033
2	North	spring	12	12.05	Bidens ferulifolia	Asteraceae	Bidens	Nonnative	Partial	59	62	3658
2	North	summer	12	12.06	Monarda didyma	Lamiaceae	Monarda	Nonnative	Partial	0	131	0
2	North	spring	12	12.07	Viburnum obovatum	Adoxaceae	Viburnum	Native	Partial	135	35	4725
2	North	fall_22	12	12.08	Bidens alba	Asteraceae	Bidens	Native	Partial	109	357	38913
2	North	summer	12	12.09	Salvia rosemarinus	Lamiaceae	Rosemary	Nonnative	Partial		436	0
2	North	fall_22	12	12.1	Salvia azurea	Lamiaceae	Salvia	Native	Partial	73	330	24090
2	North	fall_22	12	12	Conradina grandiflora	Lamiaceae	Rosemary	Native	Partial	12	98	1176
2	North	spring	12	12.12	Viburnum suspensum	Adoxaceae	Viburnum	Nonnative	Partial	280	51	142280
2	North	summer	12	12.13	Hibiscus grandiflorus	Malvaceae	Hibiscus	Native	Partial	674	13	8762
2	North	summer	12	12.14	Gaillardia pulchella	Asteraceae	Gaillardia	Native	Partial	366	230	84180
2	North	summer	12	12.15	Scutellaria arrenicola	Lamiaceae	Scutellaria	Native	Partial	55	113	6215
2	North	spring	12	12.16	Scutellaria javanica	Lamiaceae	Scutellaria	Nonnative	Partial	5	3	15
2	North	summer	12	12.17	Salvia longispicata x farinacea	Lamiaceae	Salvia	Nonnative	Partial	4	915	3660
2	North	summer	12	12.18	Coreopsis leavenworthii	Asteraceae	Coreopsis	Native	Partial	255	1	255
2	North	summer	12	12.19	Monarda punctata	Lamiaceae	Monarda	Native	Partial	90	77	6930
2	North	spring	12	12.2	Hibiscus syriacus	Malvaceae	Hibiscus	Nonnative	Partial	33	4	132
2	North	fall_22	13	13.01	Salvia azurea	Lamiaceae	Salvia	Native	Full	116	81	9396
2	North	summer	13	13.03	Salvia longispicata x farinacea	Lamiaceae	Salvia	Nonnative	Full	123	2510	308730
2	North	summer	13	13.04	Monarda punctata	Lamiaceae	Monarda	Native	Full	73	124	9052
2	North	spring	13	13.05	Viburnum obovatum	Adoxaceae	Viburnum	Native	Full	229	481	110149
2	North	summer	13	13.06	Monarda didyma	Lamiaceae	Monarda	Nonnative	Full	9	108	972
2	North	spring	13	13.07	Ilex glabra	Aquifoliaceae	Ilex	Native	Full	0	342	0
2	North	summer	13	13.08	Gaillardia grandiflora	Asteraceae	Gaillardia	Nonnative	Full	197	6	1182
2	North	fall_22	13	13	Conradina grandiflora	Lamiaceae	Rosemary	Native	Full	22	38	836
2	North	summer	13	13.1	Scutellaria arrenicola	Lamiaceae	Scutellaria	Native	Full	24	63	1512
2	North	summer_22	13	13.11	Coreopsis auriculata	Asteraceae	Coreopsis	Nonnative	Full	244	9	2196
2	North	fall_22	13	13.12	Bidens alba	Asteraceae	Bidens	Native	Full	103	283	29149
2	North	summer	13	13.13	Gaillardia pulchella	Asteraceae	Gaillardia	Native	Full	681	69	46989
2	North	summer	13	13.14	Coreopsis leavenworthii	Asteraceae	Coreopsis	Native	Full	336	175	58800
2	North	spring	13	13.15	Scutellaria javanica	Lamiaceae	Scutellaria	Nonnative	Full	55	3	165
2	North	summer	13	13.16	Salvia rosemarinus	Lamiaceae	Rosemary	Nonnative	Full	26	168	4368
2	North	spring	13	13.17	Bidens ferulifolia	Asteraceae	Bidens	Nonnative	Full	479	139	66581
2	North	spring	13	13.18	Hibiscus syriacus	Malvaceae	Hibiscus	Nonnative	Full	106	0	0
2	North	spring	13	13.19	Viburnum suspensum	Adoxaceae	Viburnum	Nonnative	Full	516	62	31992
2	North	summer	13	13.2	Hibiscus grandiflorus	Malvaceae	Hibiscus	Native	Full	862	1	862
2	North	summer	14	14.01	Salvia rosemarinus	Lamiaceae	Rosemary	Nonnative	Partial		18	0
2	North	spring	14	14.02	Viburnum suspensum	Adoxaceae	Viburnum	Nonnative	Partial	369	23	8487
2	North	summer	14	14.03	Gaillardia pulchella	Asteraceae	Gaillardia	Native	Partial	583	366	213378
2	North	fall_22	14	14.04	Bidens alba	Asteraceae	Bidens	Native	Partial	268	226	60568
2	North	summer	14	14.05	Salvia longispicata x farinacea	Lamiaceae	Salvia	Nonnative	Partial	86	1094	94084
2	North	summer	14	14.06	Gaillardia grandiflora	Asteraceae	Gaillardia	Nonnative	Partial	255	8	2040
2	North	summer	14	14.08	Monarda punctata	Lamiaceae	Monarda	Native	Partial	40	7	280
2	North	fall_22	14	14.09	Salvia azurea	Lamiaceae	Salvia	Native	Partial	86	113	9718
2	North	summer	14	14.1	Scutellaria arrenicola	Lamiaceae	Scutellaria	Native	Partial	58	99	5742
2	North	spring	14	14.11	Ilex glabra	Aquifoliaceae	Ilex	Native	Partial	0	2167	0
2	North	summer_22	14	14.12	Coreopsis auriculata	Asteraceae	Coreopsis	Nonnative	Partial	105	0	0
2	North	summer	14	14.13	Hibiscus grandiflorus	Malvaceae	Hibiscus	Native	Partial	593	4	2372
2	North	spring	14	14.14	Viburnum obovatum	Adoxaceae	Viburnum	Native	Partial	191	151	28841
2	North	spring	14	14.15	Scutellaria javanica	Lamiaceae	Scutellaria	Nonnative	Partial	6	27	162
2	North	spring	14	14.16	Hibiscus syriacus	Malvaceae	Hibiscus	Nonnative	Partial	58	0	0
2	North	fall_22	14	14	Conradina grandiflora	Lamiaceae	Rosemary	Native	Partial	12	481	5772
2	North	summer	14	14.18	Coreopsis leavenworthii	Asteraceae	Coreopsis	Native	Partial	43	190	8170
2	North	summer	14	14.19	Monarda didyma	Lamiaceae	Monarda	Nonnative	Partial	16	70	1120
2	North	spring	14	14.2	Bidens ferulifolia	Asteraceae	Bidens	Nonnative	Partial	59	113	6667
2	North	spring	15	15.01	Hibiscus syriacus	Malvaceae	Hibiscus	Nonnative	Full	89	0	0
2	North	spring	15	15.02	Viburnum obovatum	Adoxaceae	Viburnum	Native	Full	426	588	250488
2	North	fall_22	15	15.03	Salvia azurea	Lamiaceae	Salvia	Native	Full	143	88	12584
2	North	fall_22	15	15.04	Bidens alba	Asteraceae	Bidens	Native	Full	139	279	38781
2	North	spring	15	15.06	Bidens ferulifolia	Asteraceae	Bidens	Nonnative	Full	479	68	32572
2	North	spring	15	15.07	Viburnum suspensum	Adoxaceae	Viburnum	Nonnative	Full	220	43	9460
2	North	summer	15	15.08	Gaillardia pulchella	Asteraceae	Gaillardia	Native	Full	451	225	101475
2	North	spring	15	15.09	Ilex glabra	Aquifoliaceae	Ilex	Native	Full	379	650	246350
2	North	summer	15	15.1	Monarda punctata	Lamiaceae	Monarda	Native	Full	101	7	707
2	North	summer	15	15.11	Scutellaria arrenicola	Lamiaceae	Scutellaria	Native	Full	30	203	6090
2	North	fall_22	15	15	Conradina grandiflora	Lamiaceae	Rosemary	Native	Full	14	912	12768
2	North	summer	15	15.13	Salvia longispicata x farinacea	Lamiaceae	Salvia	Nonnative	Full	121	894	108174
2	North	spring	15	15.14	Scutellaria javanica	Lamiaceae	Scutellaria	Nonnative	Full	35	6	210
2	North	summer	15	15.15	Salvia rosemarinus	Lamiaceae	Rosemary	Nonnative	Full	26	351	9126
2	North	summer_22	15	15.16	Coreopsis auriculata	Asteraceae	Coreopsis	Nonnative	Full	501	0	0
2	North	summer	15	15.17	Monarda didyma	Lamiaceae	Monarda	Nonnative	Full	0	0	0
2	North	summer	15	15.18	Coreopsis leavenworthii	Asteraceae	Coreopsis	Native	Full	723	172	124356
2	North	summer	15	15.19	Hibiscus grandiflorus	Malvaceae	Hibiscus	Native	Full	0	4	0
2	North	summer	15	15.2	Gaillardia grandiflora	Asteraceae	Gaillardia	Nonnative	Full	251	10	2510
2	North	summer	16	16.01	Scutellaria arrenicola	Lamiaceae	Scutellaria	Native	Partial	78	184	14352
2	North	spring	16	16.02	Viburnum suspensum	Adoxaceae	Viburnum	Nonnative	Partial	374	1	374
2	North	spring	16	16.03	Viburnum obovatum	Adoxaceae	Viburnum	Native	Partial	200	127	25400
2	North	summer	16	16.04	Monarda punctata	Lamiaceae	Monarda	Native	Partial	6	0	0
2	North	summer	16	16.05	Gaillardia pulchella	Asteraceae	Gaillardia	Native	Partial	677	375	253875
2	North	summer	16	16.06	Coreopsis leavenworthii	Asteraceae	Coreopsis	Native	Partial	361	5	1805
2	North	summer	16	16.07	Salvia longispicata x farinacea	Lamiaceae	Salvia	Nonnative	Partial	119	542	64498
2	North	summer	16	16.08	Gaillardia grandiflora	Asteraceae	Gaillardia	Nonnative	Partial	301	76	22876
2	North	spring	16	16.09	Hibiscus syriacus	Malvaceae	Hibiscus	Nonnative	Partial	116	0	0
2	North	summer	16	16.1	Hibiscus grandiflorus	Malvaceae	Hibiscus	Native	Partial	968	31	30008
2	North	fall_22	16	16.11	Bidens alba	Asteraceae	Bidens	Native	Partial	215	632	135880
2	North	summer	16	16.12	Salvia rosemarinus	Lamiaceae	Rosemary	Nonnative	Partial		77	0
2	North	fall_22	16	16	Conradina grandiflora	Lamiaceae	Rosemary	Native	Partial	72	86	6192
2	North	spring	16	16.14	Ilex glabra	Aquifoliaceae	Ilex	Native	Partial	309	1058	326922
2	North	fall_22	16	16.15	Salvia azurea	Lamiaceae	Salvia	Native	Partial	155	137	21235
2	North	summer	16	16.16	Monarda didyma	Lamiaceae	Monarda	Nonnative	Partial	10	617	6170
2	North	spring	16	16.18	Bidens ferulifolia	Asteraceae	Bidens	Nonnative	Partial	59	304	17936
2	North	spring	16	16.19	Scutellaria javanica	Lamiaceae	Scutellaria	Nonnative	Partial	43	2	86
2	North	summer_22	16	16.2	Coreopsis auriculata	Asteraceae	Coreopsis	Nonnative	Partial	508	0	0
