# Supplementary material for: Plant origin and irrigation influence floral resource value and pollinator attraction to ornamental plants
Source: PeerJ. 2026 Mar 12;14:e20906. doi: 10.7717/peerj.20906 (PMC12989154; doi:10.7717/peerj.20906)
Supplement: Supplemental Information 11 [file peerj-14-20906-s011.csv]

Batch	Origin	Plants	Row	Plot	Irrigation	Pooled	Dry_wt.(mg)	buffer(µl)	Dilution	Test vol.(µl)	Conc_test(µg/µl)	Conc_original(µg/µl)	Prot_original(µg)	Protein_amount	Flower_density	Season	Prot_amount_per_plot	Prot_per_flower
Batch2	Native	Bidens alba	1	1.02	Full	1	15.1	125	1	20	13.9241	0.696206138	87.02576719	5.76329584	694	fall_22	3999.727313	5.76329584
Batch1	Native	Scutellaria arrenicola	1	1.03	Full	3	55.7	279	1	10	5.4228	0.54227988	151.2960865	2.716267262	346	summer_22	939.8284727	0.905422421
Batch2	Native	Salvia azurea	1	1.04	Full	3	49.6	248	1	20	5.7442	0.287210138	71.2281141	1.436050688	258	sum_22	370.5010775	0.478683563
Batch2	Nonnative	Monarda didyma	1	1.06	Full	3	49.4	247	1	20	7.7015	0.385077038	95.11402826	1.925385188	1040	sum_22	2002.400596	0.641795063
Batch1	Native	Hibiscus grandiflorus	1	1.07	Full	1	149.3	747	1	10	8.4063	0.84062723	627.9485408	4.205951378	16	summer_22	67.29522205	4.205951378
Batch1	Nonnative	Hibiscus syriacus	1	1.08	Full	1	86.9	435	1	10	6.2227	0.62226733	270.6862886	3.114917014	81	sum_22	252.3082781	3.114917014
Batch1	Nonnative	Coreopsis auriculata	1	1.09	Full	2	30.1	151	1	10	9.0835	0.90835383	137.1614283	4.556858084	4	sum_22	18.22743234	2.278429042
Batch2	Native	Gaillardia pulchella	1	1.11	Full	2	68.3	342	1	20	12.9382	0.646907513	221.2423693	3.239273342	70	sum_22	226.7491339	1.619636671
Batch1	Nonnative	Gaillardia grandiflora	1	1.12	Full	3	86.3	432	1	10	10.006	1.00060213	432.2601202	5.008807881	521	sum_22	2609.588906	1.669602627
Batch2	Native	Viburnum obovatum	1	1.14	Full	1	28.1	141	1	20	14.2747	0.713734538	100.6365698	3.58137259	617	spring_23	2209.706888	3.58137259
Batch2	Nonnative	Salvia longispicata x farinacea	1	1.15	Full	3	22.4	125	1	20	14.4938	0.724689788	90.58622344	4.044027832	1600	sum_22	6470.444531	1.348009277
Batch2	Nonnative	Viburnum suspensum	1	1.16	Full	3	174.9	874	1	20	12.7629	0.638143313	557.7372551	3.188892253	524	winter_22	1670.979541	1.062964084
Batch1	Native	Conradina grandiflora	1	1.17	Full	3	25.4	127	1	10	5.5921	0.55921153	71.01986431	2.79605765	260	fall_22	726.974989	0.932019217
Batch1	Native	Coreopsis leavenworthii	1	1.18	Full	3	34.7	174	1	10	6.6547	0.66547223	115.792168	3.336950087	377	sum_22	1258.030183	1.112316696
Batch2	Nonnative	Bidens hybrid	1	1.19	Full	1	32.8	164	1	20	12.5438	0.627188063	102.8588423	3.135940312	36	spring_22	112.8938512	3.135940312
Batch2	Nonnative	Scutellaria javanica	1	1.2	Full	3	47.7	238	1	20	12.1932	0.609659663	145.0989997	3.04190775	151	fall_22	459.3280703	1.01396925
Batch1	Native	Hibiscus grandiflorus	2	2.02	Partial	1	152	760	1	10	9.3871	0.93871403	713.4226628	4.69357015	1	summer_22	4.69357015	4.69357015
Batch2	Nonnative	Coreopsis auriculata	2	2.03	Partial	2	35.5	178	1	20	10.8567	0.542832638	96.62420948	2.721808718	25	sum_22	68.04521795	1.360904359
Batch2	Nonnative	Bidens hybrid	2	2.04	Partial	1	22.7	125	1	20	11.755	0.587749163	73.46864531	3.236504199	16	sum_22	51.78406718	3.236504199
Batch1	Nonnative	Gaillardia grandiflora	2	2.06	Partial	3	90.1	451	1	10	8.9084	0.89083833	401.7680868	4.459135259	496	sum_22	2211.731088	1.48637842
Batch1	Native	Gaillardia pulchella	2	2.07	Partial	2	64.2	271	1	10	7.8808	0.78808073	213.5698778	3.326633611	476	sum_22	1583.477599	1.663316806
Batch1	Native	Viburnum obovatum	2	2.09	Partial	1	23.2	125	1	10	5.4403	0.54403143	68.00392875	2.931203825	800	spring_23	2344.96306	2.931203825
Batch1	Nonnative	Hibiscus syriacus	2	2.1	Partial	1	148.8	744	1	10	6.3745	0.63744743	474.2608879	3.18723715	2	spring_21	6.3744743	3.18723715
Batch2	Nonnative	Monarda didyma	2	2.11	Partial	3	39.7	199	3	60	12.0836	0.604182038	120.2322255	3.028519533	71	sum_22	215.0248868	1.009506511
Batch1	Native	Scutellaria arrenicola	2	2.12	Partial	3	45.1	226	1	10	8.6457	0.86456508	195.3917081	4.332410379	247	summer_22	1070.105364	1.444136793
Batch2	Native	Salvia azurea	2	2.14	Partial	3	20.5	125	1	20	11.6235	0.581176013	72.64700156	3.543756174	129	sum_22	457.1445464	1.181252058
Batch1	Native	Coreopsis leavenworthii	2	2.15	Partial	3	23.9	125	1	10	6.9466	0.69466473	86.83309125	3.633183734	316	sum_22	1148.08606	1.211061245
Batch1	Native	Conradina grandiflora	2	2.17	Partial	3	25.5	128	1	10	5.9658	0.59657793	76.36197504	2.994587256	1056	fall_22	3162.284142	0.998195752
Batch1	Native	Bidens alba	2	2.18	Partial	3	36.9	185	1	10	7.1218	0.71218023	131.7533426	3.570551289	483	fall_22	1724.576273	1.190183763
Batch2	Nonnative	Viburnum suspensum	2	2.19	Partial	3	156.8	784	1	20	12.0252	0.601260638	471.3883398	3.006303188	140	winter_22	420.8824463	1.002101063
Batch1	Nonnative	Salvia longispicata x farinacea	2	2.2	Partial	3	24.6	125	1	10	6.5438	0.65437908	81.797385	3.325096951	406	sum_22	1349.989362	1.10836565
Batch2	Nonnative	Monarda didyma	3	3.01	Full	3	43.3	217	1	20	14.5595	0.727976363	157.9708707	3.648288006	64	sum_22	233.4904324	1.216096002
Batch1	Nonnative	Coreopsis auriculata	3	3.02	Full	1	35.4	177	1	10	7.3787	0.73786963	130.6029245	3.68934815	38	sum_22	140.1952297	3.68934815
Batch2	Nonnative	Bidens hybrid	3	3.03	Full	1	20.6	125	1	20	13.8803	0.694015088	86.75188594	4.211256599	33	spring_22	138.9714678	4.211256599
Batch1	Native	Bidens alba	3	3.04	Full	3	35.8	179	1	10	10.6074	1.06073868	189.8722237	5.3036934	298	fall_22	1580.500633	1.7678978
Batch1	Native	Ilex glabra	3	3.05	Full	2	57.4	287	1	10	8.2428	0.82427943	236.5681964	4.12139715	10	fall_22	41.2139715	2.060698575
Batch1	Native	Hibiscus grandiflorus	3	3.06	Full	1	162.5	813	5	50	11.5707	1.15707393	940.7011051	5.788929877	12	sum_22	69.46715852	5.788929877
Batch1	Native	Conradina grandiflora	3	3.08	Full	3	23.1	125	1	10	5.8607	0.58606863	73.25857875	3.171367045	2286	fall_22	7249.745065	1.057122348
Batch2	Nonnative	Salvia longispicata x farinacea	3	3.1	Full	3	22.6	125	1	20	14.2601	0.713004188	89.12552344	3.943607232	415	sum_22	1636.597001	1.314535744
Batch2	Native	Scutellaria arrenicola	3	3.11	Full	3	46.9	234	1	50	17.8023	0.356045625	83.31467625	1.776432329	148	sum_22	262.9119847	0.59214411
Batch2	Native	Viburnum obovatum	3	3.12	Full	1	86.6	433	1	20	13.946	0.697301663	301.9316199	3.486508313	1300	spring_23	4532.460807	3.486508313
Batch2	Nonnative	Viburnum suspensum	3	3.14	Full	3	187.9	940	1	20	12.5365	0.626822888	589.2135143	3.135782407	240	winter_22	752.5877777	1.045260802
Batch1	Nonnative	Gaillardia grandiflora	3	3.15	Full	2	102	510	1	10	8.5114	0.85113653	434.0796303	4.25568265	437	sum_22	1859.733318	2.127841325
Batch1	Nonnative	Hibiscus syriacus	3	3.16	Full	1	166.3	832	5	50	8.4179	0.84179493	700.3733818	4.211505603	4	sum_22	16.84602241	4.211505603
Batch1	Native	Salvia azurea	3	3.18	Full	3	39.4	197	1	10	5.814	0.58139783	114.5353725	2.90698915	178	sum_22	517.4440687	0.968996383
Batch1	Native	Coreopsis leavenworthii	3	3.19	Full	3	23.9	125	1	10	8.9084	0.89083833	111.3547913	4.659196287	510	sum_22	2376.190106	1.553065429
Batch2	Native	Gaillardia pulchella	3	3.2	Full	2	84.7	424	1	20	14.3842	0.719212163	304.9459569	3.600306457	849	sum_22	3056.660182	1.800153229
Batch2	Native	Conradina grandiflora	4	4.01	Partial	3	44.3	222	1	20	7.015	0.350750588	77.86663043	1.757711748	875	fall_22	1537.99778	0.585903916
Batch2	Native	Viburnum obovatum	4	4.03	Partial	1	72.8	364	1	20	9.3229	0.466145888	169.6771031	2.330729437	1000	spring_23	2330.729437	2.330729437
Batch1	Nonnative	Salvia longispicata x farinacea	4	4.04	Partial	3	24	125	1	10	5.7322	0.57322393	71.65299125	2.985541302	1006	sum_22	3003.45455	0.995180434
Batch1	Nonnative	Hibiscus syriacus	4	4.05	Partial	1	202.6	1013	1	10	6.4912	0.64912443	657.5630476	3.24562215	9	sum_22	29.21059935	3.24562215
Batch2	Native	Salvia azurea	4	4.07	Partial	3	26	130	1	20	8.6656	0.433280138	56.32641788	2.166400688	408	sum_22	883.8914807	0.722133563
Batch2	Nonnative	Bidens hybrid	4	4.08	Partial	1	25.3	127	1	20	9.4106	0.470527988	59.75705441	2.36193891	20	spring_22	47.2387782	2.36193891
Batch1	Nonnative	Coreopsis auriculata	4	4.1	Partial	1	35.2	176	1	10	5.9307	0.59307483	104.3811701	2.96537415	32	sum_22	94.8919728	2.96537415
Batch2	Native	Scutellaria arrenicola	4	4.11	Partial	3	48	240	1	20	9.8342	0.491708138	118.009953	2.458540688	263	summer_22	646.5962009	0.819513563
Batch2	Nonnative	Monarda didyma	4	4.12	Partial	3	60	300	1	20	7.3802	0.369009338	110.7028013	1.845046688	105	spring_22	193.7299022	0.615015563
Batch2	Native	Gaillardia pulchella	4	4.15	Partial	2	67	335	1	20	5.9341	0.296704688	99.39607031	1.483523438	246	sum_22	364.9467657	0.741761719
Batch1	Native	Bidens alba	4	4.17	Partial	3	41.9	209	1	10	10.152	1.01519838	212.1764614	5.063877361	370	summer_22	1873.634624	1.68795912
Batch1	Native	Hibiscus grandiflorus	4	4.19	Partial	1	214	1070	5	50	9.1711	0.91711158	981.3093906	4.5855579	2	sum_22	9.1711158	4.5855579
Batch1	Nonnative	Viburnum suspensum	4	4.2	Partial	4	60	300	1	10	5.8957	0.58957173	176.871519	2.94785865	64	winter_22	188.6629536	0.736964663
Batch1	Nonnative	Coreopsis auriculata	5	5.01	Full	2	56.6	283	1	10	8.6982	0.86981973	246.1589836	4.34909865	43	sum_22	187.011242	2.174549325
Batch2	Native	Viburnum obovatum	5	5.03	Full	1	111.4	557	1	20	13.2376	0.661879688	368.6669859	3.309398438	1600	spring_23	5295.037501	3.309398438
Batch1	Native	Conradina grandiflora	5	5.04	Full	3	32.2	161	1	10	6.6839	0.66839148	107.6110283	3.3419574	1600	spring_23	5347.13184	1.1139858
Batch2	Nonnative	Scutellaria javanica	5	5.05	Full	2	21.2	125	1	20	14.041	0.702048938	87.75611719	4.13943949	1406	fall_22	5820.051923	2.069719745
Batch1	Nonnative	Bidens hybrid	5	5.07	Full	1	27.2	125	1	10	10.4264	1.04263933	130.3299163	4.791541039	40	sum_22	191.6616416	4.791541039
Batch1	Native	Gaillardia pulchella	5	5.08	Full	1	85.4	427	1	10	6.8532	0.68532313	292.6329765	3.42661565	405	sum_22	1387.779338	3.42661565
Batch1	Nonnative	Hibiscus syriacus	5	5.09	Full	1	44.4	222	1	10	6.0592	0.60591953	134.5141357	3.02959765	3	sum_22	9.08879295	3.02959765
Batch1	Nonnative	Gaillardia grandiflora	5	5.1	Full	2	108.2	541	1	10	6.5847	0.65846603	356.2301222	3.29233015	288	sum_22	948.1910832	1.646165075
Batch1	Nonnative	Salvia rosemarinus	5	5.12	Full	2	20.1	125	1	10	8.815	0.88149673	110.1870913	5.481944838	13	fall_22	71.26528289	2.740972419
Batch2	Native	Scutellaria arrenicola	5	5.13	Full	3	48.3	242	1	20	7.1319	0.356593388	86.29559978	1.78665838	287	summer_22	512.7709551	0.595552793
Batch2	Native	Bidens alba	5	5.14	Full	2	41.1	206	1	20	13.0258	0.651289613	134.1656602	3.264371294	950	fall_22	3101.152729	1.632185647
Batch1	Nonnative	Viburnum suspensum	5	5.15	Full	3	132.2	661	1	10	8.2078	0.82077633	542.5331541	4.10388165	778	winter_22	3192.819924	1.36796055
Batch2	Nonnative	Monarda didyma	5	5.16	Full	3	21.9	125	1	20	13.3325	0.666626963	83.32837031	3.804948416	116	summer_22	441.3740163	1.268316139
Batch1	Nonnative	Salvia longispicata x farinacea	5	5.17	Full	3	28.9	144	1	10	7.5422	0.75421743	108.6073099	3.758038406	520	sum_22	1954.179971	1.252679469
Batch1	Native	Coreopsis leavenworthii	5	5.18	Full	3	29.4	147	1	10	6.246	0.62460273	91.81660131	3.12301365	498	sum_22	1555.260798	1.04100455
Batch1	Native	Hibiscus grandiflorus	5	5.19	Full	1	110.9	554	1	10	8.6106	0.86106198	477.0283369	4.301427745	3	sum_22	12.90428324	4.301427745
Batch1	Native	Salvia azurea	5	5.2	Full	3	19.7	125	1	10	5.9658	0.59657793	74.57224125	3.785392957	148	sum_22	560.2381576	1.261797652
Batch2	Native	Gaillardia pulchella	6	6.01	Partial	2	84.8	424	1	20	12.1421	0.607103438	257.4118575	3.035517187	342	sum_22	1038.146878	1.517758594
Batch1	Native	Hibiscus grandiflorus	6	6.02	Partial	1	179.6	898	1	10	8.4004	0.84004338	754.3589552	4.2002169	1	sum_22	4.2002169	4.2002169
Batch1	Native	Conradina grandiflora	6	6.03	Partial	3	17.5	125	1	10	5.5221	0.55220533	69.02566625	3.944323786	1367	fall_22	5391.890615	1.314774595
Batch2	Nonnative	Bidens hybrid	6	6.06	Partial	1	25.7	129	1	20	14.4792	0.723959438	93.39076744	3.633882001	32	spring_22	116.284224	3.633882001
Batch1	Nonnative	Viburnum suspensum	6	6.08	Partial	3	212.3	1062	1	10	6.8065	0.68065233	722.8527745	3.404864694	126	winter_22	429.0129514	1.134954898
Batch1	Nonnative	Hibiscus syriacus	6	6.09	Partial	1	79.6	398	1	10	6.1643	0.61642883	245.3386743	3.08214415	2	sum_22	6.1642883	3.08214415
Batch2	Native	Viburnum obovatum	6	6.11	Partial	1	40.3	202	1	20	12.478	0.623901488	126.0281005	3.127248151	1300	spring_23	4065.422596	3.127248151
Batch2	Nonnative	Monarda didyma	6	6.12	Partial	3	31.6	158	1	20	8.9943	0.449713013	71.05465598	2.248565063	69	sum_22	155.1509893	0.749521688
Batch2	Nonnative	Gaillardia grandiflora	6	6.13	Partial	2	70.4	352	1	20	9.4325	0.471623513	166.0114764	2.358117563	13	sum_22	30.65552832	1.179058782
Batch1	Nonnative	Salvia longispicata x farinacea	6	6.14	Partial	3	15.8	125	1	10	7.297	0.72969573	91.21196625	5.772909256	207	sum_22	1194.992216	1.924303085
Batch1	Native	Salvia azurea	6	6.15	Partial	3	31.6	158	1	10	7.0751	0.70750943	111.7864899	3.53754715	156	sum_22	551.8573554	1.179182383
Batch1	Native	Scutellaria arrenicola	6	6.16	Partial	3	48.2	241	1	10	5.4578	0.54578298	131.5336982	2.7289149	236	summer_22	644.0239164	0.9096383
Batch1	Native	Bidens alba	6	6.18	Partial	3	31.5	158	1	10	6.6547	0.66547223	105.1446123	3.337924201	374	fall_22	1248.383651	1.1126414
Batch1	Native	Coreopsis leavenworthii	6	6.2	Partial	3	28.5	143	1	10	9.1011	0.91010538	130.1450693	4.566493661	189	sum_22	863.0673019	1.522164554
Batch1	Native	Ilex glabra	7	7.01	Full	2	31.8	159	1	10	8.523	0.85230423	135.5163726	4.26152115	184	fall_22	784.1198916	2.130760575
Batch2	Nonnative	Coreopsis auriculata	7	7.02	Full	3	47.3	237	1	20	10.9005	0.545023688	129.1706139	2.730879787	67	sum_22	182.9689457	0.910293262
Batch1	Nonnative	Hibiscus syriacus	7	7.04	Full	1	106.2	531	5	50	8.8909	0.88908678	472.1050802	4.4454339	2	sum_22	8.8908678	4.4454339
Batch2	Nonnative	Gaillardia grandiflora	7	7.07	Full	2	79.7	399	1	20	8.2055	0.410274113	163.6993709	2.053944428	400	sum_22	821.5777712	1.026972214
Batch1	Nonnative	Viburnum suspensum	7	7.08	Full	3	135	675	1	10	8.3479	0.83478873	563.4823928	4.17394365	114	winter_22	475.8295761	1.39131455
Batch1	Native	Coreopsis leavenworthii	7	7.09	Full	3	31.2	156	1	10	5.9483	0.59482638	92.79291528	2.9741319	998	sum_22	2968.183636	0.9913773
Batch1	Native	Salvia azurea	7	7.1	Full	3	27.8	139	1	10	6.754	0.67539768	93.88027752	3.3769884	274	sum_22	925.2948216	1.1256628
Batch2	Native	Viburnum obovatum	7	7.11	Full	1	48.5	243	1	20	9.3448	0.467241413	113.5396632	2.341023984	1800	spring_23	4213.843171	2.341023984
Batch1	Native	Hibiscus grandiflorus	7	7.12	Full	1	173.4	867	5	50	9.9126	0.99126053	859.4228795	4.95630265	11	summer_22	54.51932915	4.95630265
Batch2	Native	Scutellaria arrenicola	7	7.13	Full	3	41.5	208	1	20	11.4044	0.570220763	118.6059186	2.857973942	330	summer_22	943.1314009	0.952657981
Batch2	Nonnative	Monarda didyma	7	7.15	Full	3	30.4	152	1	20	13.2668	0.663340388	100.8277389	3.316701937	184	spring_22	610.2731564	1.105567312
Batch1	Native	Conradina grandiflora	7	7.16	Full	3	26.7	134	1	10	5.6155	0.56154693	75.24728862	2.81825051	2539	fall_22	7155.538045	0.939416837
Batch1	Nonnative	Salvia longispicata x farinacea	7	7.18	Full	3	17.6	125	1	10	9.2237	0.92236623	115.2957788	6.55089652	507	sum_22	3321.304536	2.183632173
Batch2	Nonnative	Scutellaria javanica	7	7.19	Full	1	20.6	125	1	20	13.9022	0.695110613	86.88882656	4.217904202	38	sum_22	160.2803597	4.217904202
Batch1	Native	Bidens alba	7	7.2	Full	3	30.3	152	1	10	6.8591	0.68590698	104.257861	3.440853497	950	fall_22	3268.810822	1.146951166
Batch1	Nonnative	Coreopsis auriculata	8	8.03	Partial	2	61.9	309	1	10	5.1367	0.51367123	158.7244101	2.564206948	48	sum_22	123.0819335	1.282103474
Batch1	Native	Conradina grandiflora	8	8.04	Partial	3	41.7	209	1	10	5.2768	0.52768363	110.2858787	2.644745292	2713	fall_22	7175.193977	0.881581764
Batch2	Native	Scutellaria arrenicola	8	8.05	Partial	3	36.4	182	1	20	13.3983	0.669913538	121.9242638	3.349567687	183	summer_22	612.9708867	1.116522562
Batch1	Native	Salvia azurea	8	8.06	Partial	3	20.2	125	1	10	5.4403	0.54403143	68.00392875	3.366531126	99	sum_22	333.2865815	1.122177042
Batch1	Native	Bidens alba	8	8.07	Partial	3	30.3	152	1	10	5.5804	0.55804383	84.82266216	2.799427794	873	fall_22	2443.900464	0.933142598
Batch2	Native	Gaillardia pulchella	8	8.08	Partial	1	70.8	354	1	20	7.7015	0.385077038	136.3172713	1.925385188	284	sum_22	546.8093934	1.925385188
Batch1	Native	Coreopsis leavenworthii	8	8.1	Partial	3	29.9	149	1	10	7.0751	0.70750943	105.4189051	3.525715889	183	sum_22	645.2060077	1.17523863
Batch2	Nonnative	Scutellaria javanica	8	8.11	Partial	3	54.3	272	1	50	16.904	0.338079015	91.95749208	1.693508141	61	sum_22	103.3039966	0.564502714
Batch1	Nonnative	Viburnum suspensum	8	8.12	Partial	3	124	620	1	10	8.9259	0.89258988	553.4057256	4.4629494	136	winter_22	606.9611184	1.4876498
Batch1	Nonnative	Salvia longispicata x farinacea	8	8.13	Partial	3	22.4	125	1	10	7.4546	0.74545968	93.18246	4.15993125	296	sum_22	1231.33965	1.38664375
Batch1	Nonnative	Gaillardia grandiflora	8	8.15	Partial	2	153	765	1	10	9.1011	0.91010538	696.2306157	4.5505269	270	sum_22	1228.642263	2.27526345
Batch1	Nonnative	Hibiscus syriacus	8	8.16	Partial	1	155.8	779	5	50	8.1727	0.81727323	636.6558462	4.08636615	4	sum_22	16.3454646	4.08636615
Batch2	Nonnative	Monarda didyma	8	8.18	Partial	3	41.7	208	1	20	12.4999	0.624997013	129.9993786	3.117491094	57	sum_22	177.6969924	1.039163698
Batch1	Native	Hibiscus grandiflorus	8	8.2	Partial	1	149.6	867	5	50	8.6865	0.86865203	753.12131	5.034233356	1	sum_22	5.034233356	5.034233356
